# Supplementary material for: Oncogene aberrations drive medulloblastoma progression, not initiation
Source: Nature. 2025 May 7;642(8069):1062–72. doi: 10.1038/s41586-025-08973-5 (PMC12222029; doi:10.1038/s41586-025-08973-5)
Supplement: Supplementary file 1 — Supplementary Tables 1–8. [file 41586_2025_8973_MOESM1_ESM.zip]

Archive with 9 entries (9 files):
- 2024-01-00144D-s1/Supplementary Table 1.xlsx
- 2024-01-00144D-s1/Supplementary Table 2.xlsx
- 2024-01-00144D-s1/Supplementary Table 3.xlsx
- 2024-01-00144D-s1/Supplementary Table 4.xlsx
- 2024-01-00144D-s1/Supplementary Table 5.xlsx
- 2024-01-00144D-s1/Supplementary Table 6.xlsx
- 2024-01-00144D-s1/Supplementary Table 7.xlsx
- 2024-01-00144D-s1/Supplementary Table 8.xlsx
- 2024-01-00144D-s1/Supplementary Table Legends.docx
