# Supplementary material for: Oncogene aberrations drive medulloblastoma progression, not initiation
Source: Nature. 2025 May 7;642(8069):1062–72. doi: 10.1038/s41586-025-08973-5 (PMC12222029; doi:10.1038/s41586-025-08973-5)
Supplement: Supplementary file 1 — Supplementary Tables 1–8. [file 41586_2025_8973_MOESM1_ESM.zip › 2024-01-00144D-s1/Supplementary Table 1.xlsx]

## Sheet: Supplementary Table 1
Sample	Group	Subgroup	Staus	snATAC	WGS	Spatial	scDNA/RNA	MYC	MYCN	PRDM6	Identified	MYC/MYCN FISH
MB248	G3	G34_II	Primary	0	1	1	1	1	0	0	Meth	NA
MB272	G3	G34_II	Primary	1	1	1	1	1	1	0	Meth	50%/0
MB296	G3	G34_II	Primary	1	1	0	0	1	0	0	Meth	NA
INF_P_637	G3	G34_II	Primary	1	0	1	0	1	0	0	Meth	NA
MB89	G3	G34_V	Primary	1	1	0	1	1	0	0	Meth	60%/0
MB165	G3	G34_V	Primary	1	1	1	1	0	1	0	Meth	0/40%
MB294	G4	G34_V	Primary	1	1	1	0	0	1	1	WGS
N4059_22	G3	G34_V	Primary	1	0	1	0	1	0	0	Meth	NA
MB177	G4	G34_VI	Primary	1	1	1	0	0	1	0	Meth	0/35%
MB91	G4	G34_VI	Primary	1	1	1	0	0	0	1	WGS
MB110	G4	G34_VI	Primary	1	1	1	0	0	0	1	WGS
MB183	G4	G34_VII	Primary	1	1	1	1	0	1	0	Meth	0/30%
MB129	G4	G34_VII	Primary	1	1	1	0	0	0	1	WGS
MB292	G3	G34_VII	Primary	1	1	1	0	1	0	0	Meth	NA
MB1947	G4	G34_VIII	Primary	0	0	0	0	0	0	1	WGS
MB249	G4	G34_VIII	Primary	1	1	1	0	0	0	1	WGS
MB272_R	G3	G34_II	Relapse	1	0	0	1	1	0	0	Meth	NA
INF_R_637	G3	G34_II	Relapse	1	1	1	0	1	0	0	Meth	NA
INF_R_46	G4	G34_V	Relapse	1	1	1	0	1	0	0	Meth	NA
INF_R_1237	G3	G34_II	Relapse	1	1	0	0	1	0	0	Meth	NA
