# Supplementary material for: Oncogene aberrations drive medulloblastoma progression, not initiation
Source: Nature. 2025 May 7;642(8069):1062–72. doi: 10.1038/s41586-025-08973-5 (PMC12222029; doi:10.1038/s41586-025-08973-5)
Supplement: Supplementary file 1 — Supplementary Tables 1–8. [file 41586_2025_8973_MOESM1_ESM.zip › 2024-01-00144D-s1/Supplementary Table 2.xlsx]

## Sheet: Supplementary Table 2
Subclone	Gene	log2FC	adjPval	MYC_target	UBC_marker
MYCN	SGCZ	4.38509	0	0	0
MYCN	RALYL	3.49618	0	0	0
MYCN	TAFA2	3.37614	0	0	0
MYCN	MGAT4C	3.06473	0	0	0
MYCN	DGKB	3.05956	0	0	0
MYCN	AC060765.2	3.02846	0	0	0
MYCN	NDST3	2.69479	0	0	0
MYCN	GRIA2	2.29806	0	0	1
MYCN	PTPRD	2.28139	0	0	0
MYCN	CPNE4	1.91582	0	0	0
MYCN	FUT9	1.67929	0	0	0
MYCN	ERBB4	1.60003	0	0	0
MYCN	AC015522.1	1.55539	0	0	0
MYCN	DPYD	1.48729	0	0	0
MYCN	NFIA	1.47659	0	0	0
MYCN	EPHA3	1.45982	0	0	0
MYCN	GRIK1	1.36687	0	0	0
MYCN	AL355672.1	1.35883	0	0	0
MYCN	TMEM163	1.34539	0	0	0
MYCN	GALNT13	1.28992	0	0	0
MYCN	GRM1	1.24927	0	0	0
MYCN	LRBA	1.2372	0	0	0
MYCN	ZFHX4	1.22451	0	0	0
MYCN	DNAH14	1.22421	0	0	0
MYCN	LRFN5	1.20844	0	0	0
MYCN	EFNA5	1.20306	0	0	0
MYCN	MARCHF1	1.1434	0	0	0
MYCN	SLC38A1	1.10392	0	0	0
MYCN	TENM3	1.04073	0	0	0
MYCN	KCND2	1.01966	0	0	0
MYCN	CARMIL1	0.980678	0	0	0
MYCN	SYT1	0.963269	0	0	0
MYCN	NFIA-AS2	0.944258	0	0	0
MYCN	MIR137HG	0.931889	0	0	0
MYCN	DTNA	0.903993	0	0	0
MYCN	ELAVL2	0.889569	0	0	0
MYCN	ANK2	0.774175	0	0	0
MYCN	CAMK4	0.725867	0	0	0
MYCN	PCDH17	0.672291	0	0	0
MYCN	GRIK2	0.670989	0	0	0
MYCN	SLC16A7	0.605474	0	0	0
MYCN	LINC00632	0.536217	0	0	0
MYCN	MYCN	0.510089	0	0	0
MYCN	AL596451.1	0.451682	5.98435e-287	0	0
MYCN	AL445623.2	0.666946	7.50429e-282	0	0
MYCN	APBA2	0.559312	3.20075e-281	0	0
MYCN	CADM2	0.983265	2.10701e-276	0	0
MYCN	PSD3	0.605503	7.45819e-275	0	0
MYCN	AGAP1	0.778154	2.56614e-260	0	0
MYCN	TOX3	0.902554	0	0	0
MYCN	NOL4	0.896988	0	0	0
MYCN	CHN1	0.543799	2.46977e-251	0	0
MYCN	SEMA3A	2.13651	0	0	0
MYCN	KCNT2	0.956813	0	0	0
MYCN	GRM8	0.631468	1.38886e-247	0	0
MYCN	RAPGEF4	0.417336	1.28562e-235	0	0
MYCN	RSPO3	0.722026	2.88672e-233	0	0
MYCN	TMEM196	0.382832	3.0313e-232	0	0
MYCN	FIRRE	0.69114	1.20815e-250	0	0
MYCN	CHST8	0.4662	4.27153e-212	0	0
MYCN	SLC44A5	0.881161	1.11189e-208	0	0
MYCN	OSBPL1A	0.374955	4.57003e-201	0	0
MYCN	ZFHX4-AS1	0.40362	3.34953e-199	0	0
MYCN	ELAVL4	0.440002	3.90546e-196	0	0
MYCN	CTNNA2	0.669664	2.13896e-191	0	0
MYCN	TMEM131L	0.289345	1.85314e-189	0	0
MYCN	NNAT	0.593277	4.62344e-178	0	0
MYCN	MMP16	0.446727	7.31635e-175	0	0
MYCN	ASXL3	0.413657	3.69145e-168	0	0
MYCN	MEG3	0.456972	7.89835e-167	0	0
MYCN	SLIT2	0.354488	2.45254e-165	0	0
MYCN	MAOA	0.358569	3.23508e-164	0	0
MYCN	GABPB1-AS1	0.372504	5.11729e-153	0	0
MYCN	AC003984.1	1.71736	0	0	0
MYCN	AC092683.1	0.370344	1.80399e-151	0	0
MYCN	ADGRV1	1.03214	0	0	0
MYCN	TSHZ2	0.628398	9.2174e-145	0	0
MYCN	HDAC9	2.59976	0	0	0
MYCN	DAAM1	0.380112	9.76046e-143	0	0
MYCN	KCNQ5	2.39106	0	0	0
MYCN	CNR1	0.468432	2.01288e-140	0	0
MYCN	ZNF804A	0.42659	1.47188e-133	0	0
MYCN	TRMT11	0.378613	9.7383e-132	0	0
MYCN	SLC6A15	0.321154	1.65218e-131	0	0
MYCN	NLGN4X	0.740233	4.91712e-183	0	0
MYCN	ATP11C	0.549184	1.05785e-227	0	0
MYCN	GPC6	0.699829	9.99858e-123	0	0
MYCN	AC090945.1	0.2688	2.03624e-120	0	0
MYCN	SMAD9	0.275961	2.13117e-113	0	0
MYCN	IQCJ-SCHIP1	1.75773	7.05534e-253	0	0
MYCN	RIMS2	0.511683	3.12138e-112	0	0
MYCN	UCHL1	0.254037	4.22976e-103	0	0
MYCN	AC099792.1	0.262986	1.74525e-102	0	0
MYCN	ENAH	0.297456	6.15985e-102	0	0
MYCN	SLCO5A1	0.553036	1.26325e-133	0	0
MYCN	CMC1	0.310657	3.02017e-97	0	0
MYCN	CACHD1	0.302805	2.18405e-96	0	0
MYCN	PCDH7	1.85064	7.56851e-261	0	0
MYCN	EML5	0.275611	1.62881e-82	0	0
MYCN	SV2C	0.291433	3.59851e-81	0	0
MYCN	RPS2	0.783182	5.36409e-227	0	0
MYCN	BACH1	0.933655	1.42013e-303	0	0
MYCN	RELN	0.794682	9.98194e-73	0	0
MYCN	APP	0.483637	5.23725e-132	0	0
MYCN	NTNG1	1.97072	1.06147e-282	0	0
MYCN	ESRRG	0.257388	3.90082e-58	0	0
MYCN	CDK6	0.262799	1.31257e-49	0	0
MYCN	FAM155A	1.57197	3.89499e-172	0	0
MYCN	FREM1	1.37033	0	0	0
MYCN	DPP6	0.332845	1.72532e-26	0	0
MYCN	AL137017.1	1.81375	0	0	0
MYCN	CNTNAP5	1.78548	0	0	0
MYCN	AC073225.1	1.37257	0	0	0
MYCN	ATRNL1	1.31321	0	0	0
MYCN	NFIB	1.1519	0	0	0
MYCN	CADM1	1.118	0	0	0
MYCN	CDH18	1.00119	0	0	0
MYCN	CCSER1	0.992859	0	0	0
MYCN	RPL13	0.957063	0	1	0
MYCN	RPL23A	0.936626	0	0	0
MYCN	SEZ6L	0.893846	0	0	0
MYCN	RPS11	1.02535	1.79129e-302	0	0
MYCN	RPS21	0.844569	2.31246e-300	0	0
MYCN	RPL10	0.983354	2.62267e-300	1	0
MYCN	RPL13A	0.951155	1.60193e-298	0	0
MYCN	ADCY1	0.981608	5.74323e-296	0	0
MYCN	RPL34	0.942143	6.05467e-291	0	0
MYCN	FOXP2	1.06985	4.17556e-284	0	0
MYCN	AFAP1	0.850703	9.25713e-272	0	0
MYCN	RPL23	0.922323	1.04013e-269	0	0
MYCN	RPL19	0.945899	1.71597e-269	1	0
MYCN	EBF3	0.567427	1.1151e-263	0	0
MYCN	RPS3A	0.903859	4.16141e-260	0	0
MYCN	EEF1A1	0.875577	1.03607e-257	0	0
MYCN	PWRN1	0.420215	3.14697e-242	0	0
MYCN	RPS19	0.732482	4.30975e-236	1	0
MYCN	NETO2	0.941944	6.03966e-221	0	0
MYCN	EYS	0.78106	5.53298e-215	0	0
MYCN	KIF26B	0.713911	3.84446e-214	0	0
MYCN	CDH2	0.680448	4.33784e-214	0	0
MYCN	RPS12	0.766177	1.10996e-200	0	0
MYCN	RPL18A	0.70549	2.42282e-196	0	0
MYCN	RPS15	0.771771	2.22933e-193	0	0
MYCN	TMEM132B	0.7347	2.783e-176	0	0
MYCN	RPL37A	0.688639	1.15696e-173	0	0
MYCN	SMARCC1	0.551117	5.93561e-169	0	0
MYCN	RPLP1	0.676735	6.86671e-169	0	0
MYCN	RPL6	0.667139	3.10372e-165	0	0
MYCN	RPL27	0.557178	8.133e-155	1	0
MYCN	RPS4X	0.612341	1.44116e-152	0	0
MYCN	AC092958.4	0.552526	4.54868e-141	0	0
MYCN	RPS24	0.653103	1.56643e-138	0	0
MYCN	C4orf48	0.317325	4.92844e-137	0	0
MYCN	RPL37	0.59176	1.08315e-131	0	0
MYCN	FGF13	0.843542	1.11141e-163	0	0
MYCN	CASC15	0.657055	5.29839e-123	0	0
MYCN	RPL38	0.51756	7.0998e-118	0	0
MYCN	RPS27	0.435613	5.73489e-104	0	0
MYCN	NSD2	0.42437	4.77395e-101	0	0
MYCN	TMSB10	0.549821	7.08098e-99	0	0
MYCN	PPM1E	0.417347	8.98289e-98	0	0
MYCN	GAPDH	0.424291	2.53976e-93	1	0
MYCN	BRIP1	0.578288	1.60798e-92	0	0
MYCN	MDK	0.390626	6.15627e-92	0	0
MYCN	PTPRG	0.713504	2.12684e-102	0	0
MYCN	CD24	0.394531	3.35373e-88	0	0
MYCN	RPLP2	0.448767	5.70341e-88	0	0
MYCN	JPT1	0.372841	8.93553e-82	0	0
MYCN	AP000462.1	0.301216	9.52642e-80	0	0
MYCN	AP001347.1	0.443533	5.64054e-77	0	0
MYCN	KCNN2	0.456255	2.74313e-76	0	0
MYCN	GNG4	0.321388	5.41063e-76	0	0
MYCN	SOX4	0.416789	1.04531e-74	0	0
MYCN	RPL24	0.429436	2.90246e-74	0	0
MYCN	PTMA	0.594526	2.03544e-76	1	0
MYCN	MAP1B	0.361085	1.46175e-71	0	0
MYCN	NKAIN3	0.613231	6.62918e-69	0	0
MYCN	DPYSL5	0.323509	2.2027e-67	0	0
MYCN	PKIA	0.403735	3.48308e-65	0	0
MYCN	TUBA1A	0.377658	6.56265e-63	0	0
MYCN	H2AZ1	0.302767	7.87947e-63	0	0
MYCN	KCNH8	0.484745	4.53615e-67	0	0
MYCN	ACTG1	0.398443	9.3179e-59	0	0
MYCN	PDE4B	0.938833	1.43889e-89	0	0
MYCN	PHACTR1	0.682039	2.18776e-128	0	0
MYCN	CCND2	0.284126	1.97404e-48	1	0
MYCN	TMTC2	1.61289	1.25552e-266	0	0
MYCN	TUBB2B	0.27328	4.66077e-45	0	0
MYCN	TMSB4X	0.296228	4.77643e-43	0	0
MYCN	SUMO2	0.252419	5.76644e-31	0	0
MYCN	CDK14	0.963513	1.5901e-184	0	0
nonMYCN	RBFOX1	3.09643	0	0	0
nonMYCN	CNTN1	2.76678	0	0	0
nonMYCN	KCNB2	2.04904	0	0	0
nonMYCN	AC107223.1	1.64292	0	0	0
nonMYCN	OTX2-AS1	1.56693	0	0	0
nonMYCN	MLLT3	1.50148	0	0	0
nonMYCN	FRY	1.5007	0	0	0
nonMYCN	DACH1	1.34676	0	0	0
nonMYCN	TENM4	1.33694	0	0	0
nonMYCN	CADPS	1.26422	0	0	0
nonMYCN	XACT	1.26396	0	0	0
nonMYCN	ANKS1B	1.20772	0	0	0
nonMYCN	MACROD2	1.18609	0	0	0
nonMYCN	ASTN2	1.13403	0	0	0
nonMYCN	GRAMD1B	1.08366	0	0	0
nonMYCN	EBF1	1.0537	0	0	0
nonMYCN	TJP1	1.04429	0	0	0
nonMYCN	LIMCH1	1.04309	0	0	0
nonMYCN	FRAS1	0.994754	0	0	0
nonMYCN	MCC	0.947666	0	0	0
nonMYCN	LINC00461	0.934779	0	0	0
nonMYCN	MYRIP	0.897929	0	0	0
nonMYCN	SMOC1	0.843369	0	0	0
nonMYCN	EPHB1	0.834249	0	0	0
nonMYCN	FGF14	0.82144	0	0	0
nonMYCN	KALRN	0.819774	0	0	0
nonMYCN	STARD13	0.80018	0	0	0
nonMYCN	SRRM4	0.770463	0	0	0
nonMYCN	GPHN	0.758613	0	0	0
nonMYCN	PDS5B	0.746952	0	0	0
nonMYCN	CACNA1A	0.655171	0	0	0
nonMYCN	ARHGAP42	0.643734	0	0	0
nonMYCN	LEMD1	0.542974	5.38899e-289	0	0
nonMYCN	MALAT1	0.494299	3.17312e-287	0	0
nonMYCN	OTX2	0.692133	5.52247e-278	0	0
nonMYCN	PHACTR2	0.707238	7.87424e-267	0	0
nonMYCN	KCNIP1	1.11357	1.15049e-264	0	0
nonMYCN	FREM3	0.427003	7.2645e-262	0	0
nonMYCN	AL161757.4	0.479931	8.93042e-261	0	0
nonMYCN	DISP3	0.479625	1.49284e-240	0	0
nonMYCN	UNC5D	1.90894	0	0	0
nonMYCN	RNF144A	0.49526	3.21357e-232	0	0
nonMYCN	DOK6	0.889085	1.30422e-223	0	0
nonMYCN	DCBLD2	0.652087	2.6912e-222	0	0
nonMYCN	TLL1	0.866607	3.16013e-222	0	1
nonMYCN	CA4	0.424738	1.39851e-221	0	0
nonMYCN	FMNL2	0.604263	2.12323e-221	0	0
nonMYCN	IGSF21	0.664203	1.29214e-217	0	0
nonMYCN	DLGAP2	0.641481	2.86716e-209	0	0
nonMYCN	EPHA6	0.795115	2.5497e-203	0	0
nonMYCN	ZNF536	0.590991	1.38057e-200	0	0
nonMYCN	SV2B	0.699758	2.15023e-200	0	0
nonMYCN	FOCAD	0.817502	0	0	0
nonMYCN	PLPPR4	0.648975	4.18692e-185	0	0
nonMYCN	DGKG	0.359802	6.28254e-184	0	0
nonMYCN	ZNF423	0.538718	5.94494e-170	0	0
nonMYCN	NTF3	0.370658	3.13274e-168	0	0
nonMYCN	SEZ6	0.380782	1.38632e-157	0	0
nonMYCN	COL27A1	1.61246	0	0	0
nonMYCN	SLC22A23	0.4986	1.18271e-154	0	0
nonMYCN	GFPT2	0.331022	1.78374e-150	0	0
nonMYCN	KLHDC8A	0.513489	7.84032e-148	0	0
nonMYCN	NRG1	1.99432	4.72085e-281	0	0
nonMYCN	KCNIP4	2.40522	5.00912e-202	0	0
nonMYCN	PDE1C	1.47125	0	0	0
nonMYCN	NCAM2	0.581606	2.1726e-111	0	0
nonMYCN	DSCAML1	0.479445	1.79762e-117	0	1
nonMYCN	AC004540.1	0.444565	1.04487e-107	0	0
nonMYCN	AC007614.1	0.710411	1.0739e-160	0	0
nonMYCN	AUTS2	0.381766	1.68174e-105	0	0
nonMYCN	ERC1	0.688423	5.13822e-294	0	0
nonMYCN	ANO2	0.846099	7.48834e-129	0	0
nonMYCN	RGS7	0.778237	1.73828e-212	0	0
nonMYCN	SLC7A14	0.48851	1.26132e-102	0	0
nonMYCN	ANO4	0.585748	9.61764e-132	0	0
nonMYCN	NBEA	0.512956	1.06951e-148	0	0
nonMYCN	ENC1	0.509131	2.29208e-94	0	0
nonMYCN	LTBP1	1.62945	5.81152e-171	0	0
nonMYCN	APOLD1	0.40528	2.84006e-89	0	0
nonMYCN	USH2A	0.341884	1.78902e-88	0	0
nonMYCN	CCNH	0.385793	3.13431e-88	0	0
nonMYCN	DAB1	1.59348	0	0	0
nonMYCN	BTBD11	0.390252	9.23208e-86	0	0
nonMYCN	MSI2	0.42655	2.60789e-125	0	0
nonMYCN	ZMAT4	0.460535	7.83967e-91	0	0
nonMYCN	SLC4A10	0.662091	8.54061e-163	0	0
nonMYCN	EYA2	0.400633	1.26383e-77	0	0
nonMYCN	MTSS1	0.343722	2.87175e-77	0	0
nonMYCN	DST	0.672588	1.37147e-172	0	0
nonMYCN	MAPRE2	0.456469	1.03629e-106	0	0
nonMYCN	GALNT17	0.757354	1.3175e-76	0	0
nonMYCN	CPE	0.360889	5.81982e-74	0	0
nonMYCN	PRAG1	0.266247	6.05419e-73	0	0
nonMYCN	SH3GL3	0.751	5.38366e-228	0	0
nonMYCN	ELOVL2	0.261982	4.97199e-68	0	0
nonMYCN	DENND5B	0.363379	2.67891e-64	0	0
nonMYCN	HIVEP3	0.848933	7.77565e-241	0	0
nonMYCN	CBFA2T2	0.364402	2.98468e-61	0	0
nonMYCN	AFDN	0.692574	7.32683e-272	0	0
nonMYCN	NTRK3	1.70354	3.85868e-300	0	0
nonMYCN	DLGAP1	3.10556	0	0	0
nonMYCN	KANK1	0.528007	1.88665e-125	0	0
nonMYCN	SIK3	0.298367	6.40173e-51	0	0
nonMYCN	CTTNBP2	0.463875	1.56322e-46	0	0
nonMYCN	NAALADL2	0.350105	7.52849e-46	0	0
nonMYCN	ADGRL3	0.275429	3.17337e-44	0	0
nonMYCN	KIRREL3	0.654624	2.51862e-151	0	1
nonMYCN	PRKAR2B	0.440882	1.21506e-88	0	0
nonMYCN	SLAIN1	0.385847	8.20925e-67	0	0
nonMYCN	FBXL7	0.626942	1.66736e-112	0	0
nonMYCN	FMN2	0.407803	3.28102e-81	0	0
nonMYCN	PEX5L	0.440914	1.32694e-35	0	0
nonMYCN	LINGO2	2.45932	0	0	0
nonMYCN	SYNE1	2.28232	0	0	0
nonMYCN	CLSTN2	2.19468	0	0	0
nonMYCN	STXBP5L	1.86285	0	0	0
nonMYCN	LSAMP	1.70514	0	0	0
nonMYCN	FSTL5	1.59395	0	0	0
nonMYCN	SYT4	1.4627	0	0	0
nonMYCN	ZNF385B	1.3587	0	0	0
nonMYCN	AC092691.1	1.2026	0	0	0
nonMYCN	MSRA	1.19907	0	0	0
nonMYCN	PLXNA4	1.11857	0	0	0
nonMYCN	PTPRO	1.11196	0	0	1
nonMYCN	LDLRAD4	1.05802	0	0	0
nonMYCN	CACNA1G	0.914023	0	0	0
nonMYCN	REV3L	0.760566	1.15098e-297	0	0
nonMYCN	TANC2	0.771344	3.3705e-293	0	0
nonMYCN	SRGAP3	0.772388	1.32481e-289	0	0
nonMYCN	DCC	1.25701	2.20416e-286	0	0
nonMYCN	DOCK3	0.815598	2.88569e-280	0	0
nonMYCN	TRPM3	2.74819	0	0	0
nonMYCN	PRKCB	1.11188	1.2848e-261	0	0
nonMYCN	PPP2R2B	1.25823	9.56645e-256	0	0
nonMYCN	SPOCK1	1.41376	8.1151e-254	0	0
nonMYCN	DSCAM	1.18814	1.16723e-251	0	0
nonMYCN	LINC01915	0.889967	5.66092e-249	0	0
nonMYCN	NRXN3	1.00874	6.50442e-241	0	0
nonMYCN	ALS2	0.795723	1.38883e-236	0	0
nonMYCN	SPON1	0.772676	2.39499e-228	0	0
nonMYCN	FAM135B	0.709723	5.1247e-227	0	0
nonMYCN	APBA1	0.909183	9.03454e-222	0	0
nonMYCN	MYO10	0.657645	4.91035e-221	0	0
nonMYCN	OSBPL6	1.23108	1.9811e-210	0	0
nonMYCN	DMGDH	0.674279	1.21131e-203	0	0
nonMYCN	TRPC5	0.708227	9.01043e-203	0	0
nonMYCN	CNTNAP2	1.03643	1.2935e-197	0	0
nonMYCN	ABCC8	0.568489	3.23601e-185	0	0
nonMYCN	PTPRZ1	0.695169	2.84189e-181	0	0
nonMYCN	SNCA	0.744231	2.81932e-176	0	0
nonMYCN	DOCK4	0.318059	1.27781e-171	0	0
nonMYCN	AHI1	0.548944	4.23939e-163	0	0
nonMYCN	SERGEF	0.617498	4.83678e-163	0	0
nonMYCN	AMPH	0.60953	1.40278e-159	0	0
nonMYCN	UNC5C	0.789081	7.08413e-156	0	0
nonMYCN	SSTR2	0.575258	3.49253e-154	0	0
nonMYCN	GRIK4	0.746828	1.37404e-150	0	0
nonMYCN	PUM3	0.588796	6.53547e-150	0	0
nonMYCN	ST3GAL5	0.455311	2.23062e-148	0	0
nonMYCN	FRMPD4	0.675027	4.50257e-147	0	0
nonMYCN	AIG1	0.616404	8.11898e-147	0	0
nonMYCN	GABBR2	0.636874	5.00934e-146	0	0
nonMYCN	NMNAT3	0.584739	4.95729e-142	0	0
nonMYCN	AFF2	0.607237	1.0569e-137	0	0
nonMYCN	FGFR1	0.412026	4.10782e-130	0	0
nonMYCN	LHX4	0.489359	1.05832e-126	0	0
nonMYCN	CELF4	0.583668	3.67045e-126	0	0
nonMYCN	RFX3	0.50082	9.73114e-122	0	0
nonMYCN	AC004852.2	0.685259	8.32851e-121	0	0
nonMYCN	PRANCR	0.773818	1.82675e-120	0	0
nonMYCN	BRINP1	0.802295	3.33966e-113	0	0
nonMYCN	KCND3	0.701457	4.33299e-177	0	0
nonMYCN	CPEB4	0.459115	2.11039e-105	0	0
nonMYCN	CAPS2	0.478736	5.07374e-104	0	0
nonMYCN	SHROOM3	0.357947	9.00503e-103	0	0
nonMYCN	RNF165	0.449441	1.53156e-101	0	0
nonMYCN	SNHG14	0.684873	1.36787e-98	0	0
nonMYCN	UNC80	0.437332	1.03872e-96	0	0
nonMYCN	YPEL2	0.591592	9.50397e-107	0	0
nonMYCN	TCF4	0.83325	4.02072e-152	0	0
nonMYCN	MAP7	0.374761	9.79042e-92	0	0
nonMYCN	PTPRR	1.5603	1.65021e-293	0	0
nonMYCN	KCNB1	0.394479	1.01332e-90	0	0
nonMYCN	ANK3	0.652233	7.99129e-103	0	0
nonMYCN	KCNH1	0.333934	9.99163e-84	0	0
nonMYCN	XYLT1	0.444316	8.42709e-83	0	0
nonMYCN	CSMD2	0.791144	3.61177e-122	0	0
nonMYCN	LRRC38	0.355648	7.26619e-88	0	0
nonMYCN	ARPP21	0.486883	3.86e-75	0	0
nonMYCN	RERG	0.285676	1.12388e-74	0	0
nonMYCN	KHDRBS2-OT1	0.276801	5.3225e-72	0	0
nonMYCN	ATP2B1	0.366921	3.06737e-71	0	0
nonMYCN	MFSD4B	0.351231	7.70699e-68	0	0
nonMYCN	PLXNA2	0.606288	7.0864e-126	0	0
nonMYCN	CLVS1	0.310701	7.90299e-62	0	0
nonMYCN	SYN2	0.267171	2.70827e-51	0	0
nonMYCN	AC046134.2	0.323427	3.12918e-49	0	0
nonMYCN	BCAS3	0.268568	4.60758e-48	0	0
nonMYCN	SCAPER	0.279353	1.51e-43	0	0
nonMYCN	PDE4D	0.54778	9.46882e-43	0	0
nonMYCN	KCNH7	0.813991	2.86857e-108	0	0
nonMYCN	DZIP3	0.265501	4.13355e-35	0	0
nonMYCN	RYBP	0.382611	2.09844e-41	0	0
nonMYCN	MAST2	0.406066	9.12266e-42	0	0
nonMYCN	ROR1	0.524322	4.98854e-51	0	0
nonMYCN	CACNA2D1	1.0404	3.28261e-158	0	0
nonMYCN	NLK	0.616298	1.72185e-55	0	0
nonMYCN	RREB1	0.33545	1.01796e-20	0	0
MYC	RPS18	2.09325	0	0	0
MYC	LINC01122	2.0906	0	0	0
MYC	RPS2	1.93831	0	0	0
MYC	SYT1	1.90903	0	0	0
MYC	CNTNAP2	1.73626	0	0	0
MYC	RPS14	1.63281	0	0	0
MYC	PVT1	1.59332	0	0	0
MYC	RPL13A	1.54413	0	0	0
MYC	RPL13	1.48456	0	1	0
MYC	RPLP1	1.47755	0	0	0
MYC	RPL3	1.47235	0	1	0
MYC	RPS12	1.44502	0	0	0
MYC	CSMD3	1.4213	0	0	0
MYC	SEMA6D	1.41867	0	0	0
MYC	RPL19	1.40065	0	1	0
MYC	RPS19	1.31444	0	1	0
MYC	RPL23	1.30055	0	0	0
MYC	RPL41	1.29654	0	0	0
MYC	RPL7A	1.29188	0	0	0
MYC	GAS5	1.28966	0	0	0
MYC	RACK1	1.27223	0	0	0
MYC	RPL18A	1.25526	0	0	0
MYC	RPL37A	1.24649	0	0	0
MYC	RPS11	1.23972	0	0	0
MYC	RPL12	1.23914	0	0	0
MYC	RPS6	1.23271	0	0	0
MYC	RPS3A	1.21962	0	0	0
MYC	LMO3	1.2037	0	0	0
MYC	RPL18	1.18727	0	0	0
MYC	RPL11	1.18657	0	0	0
MYC	RPS3	1.18346	0	0	0
MYC	RPL34	1.17662	0	0	0
MYC	RPS16	1.17654	0	1	0
MYC	RPL10A	1.15581	0	0	0
MYC	RPS8	1.15183	0	0	0
MYC	RPS5	1.1464	0	1	0
MYC	RPS28	1.14287	0	0	0
MYC	NPM1	1.14194	0	1	0
MYC	RPS24	1.13683	0	0	0
MYC	RPLP0	1.12603	0	0	0
MYC	RPS23	1.12563	0	0	0
MYC	RPS9	1.12418	0	0	0
MYC	RPLP2	1.11054	0	0	0
MYC	EEF1A1	1.09753	0	0	0
MYC	RPL5	1.09588	0	1	0
MYC	RPL28	1.08749	0	0	0
MYC	RPL36	1.07576	0	0	0
MYC	RPL23A	1.07022	0	0	0
MYC	RPL10	1.05671	0	1	0
MYC	RPL7	1.04656	0	0	0
MYC	RPS4X	1.03984	0	0	0
MYC	RPL14	1.03328	0	0	0
MYC	RPL29	1.02648	0	0	0
MYC	MGST1	1.00946	0	1	0
MYC	RPS25	1.00459	0	0	0
MYC	RPL35A	1.00267	0	0	0
MYC	RPL27A	0.989763	0	1	0
MYC	RPL9	0.982825	0	1	0
MYC	KCNT2	0.974459	0	0	0
MYC	RPS15	0.969142	0	0	0
MYC	RPL21	0.953181	0	0	0
MYC	EEF1B2	0.947777	0	0	0
MYC	RPL35	0.946533	0	0	0
MYC	RPSA	0.943543	0	0	0
MYC	IMMP2L	0.940266	0	0	0
MYC	RPL8	0.932746	0	0	0
MYC	RPL38	0.926178	0	0	0
MYC	RPL30	0.924559	0	0	0
MYC	EPHA7	0.920067	0	0	0
MYC	RPS7	0.916395	0	0	0
MYC	ZFPM2	0.9121	0	0	0
MYC	RPL27	0.906134	0	1	0
MYC	RPL37	0.897523	0	0	0
MYC	RPL31	0.8973	0	0	0
MYC	RPL4	0.89395	0	0	0
MYC	NFIA	0.892994	0	0	0
MYC	RPL6	0.892775	0	0	0
MYC	RPL32	0.885135	0	1	0
MYC	LRBA	0.883525	0	0	0
MYC	RELN	0.870429	0	0	0
MYC	RPL24	0.864761	0	0	0
MYC	HES6	0.862528	0	0	0
MYC	RPL26	0.861203	0	1	0
MYC	RPS13	0.850774	0	1	0
MYC	RPS20	0.844846	0	1	0
MYC	POU2F1	0.842689	0	0	0
MYC	RPS15A	0.841293	0	0	0
MYC	NFIB	0.837647	0	0	0
MYC	ARHGAP10	0.832001	0	0	0
MYC	POU6F2	0.819006	0	0	0
MYC	RPS27A	0.8069	0	0	0
MYC	ARHGEF28	0.804871	0	0	0
MYC	ADGRL2	0.791857	0	0	0
MYC	RPS21	0.786927	0	0	0
MYC	RPS27	0.782997	0	0	0
MYC	SNHG29	0.780571	0	0	0
MYC	HSPD1	0.77755	0	1	0
MYC	RPL15	0.774167	0	0	0
MYC	PBX3	0.762161	0	0	0
MYC	MYC	0.755388	0	0	0
MYC	MAGI2	0.753189	0	0	0
MYC	HNRNPA1	0.738408	0	1	0
MYC	RUNX1T1	0.738382	0	0	0
MYC	NACA	0.7335	0	0	0
MYC	ZFPM2-AS1	0.702718	0	0	0
MYC	SACS	0.696323	0	0	0
MYC	PALMD	0.692793	0	0	0
MYC	FAU	0.692359	0	0	0
MYC	NPW	0.691922	0	0	0
MYC	ZFAS1	0.688364	0	0	0
MYC	EEF2	0.682374	0	0	0
MYC	GRIK2	0.666229	0	0	0
MYC	CMSS1	0.661912	0	0	0
MYC	AL591519.1	0.659661	0	0	0
MYC	LSAMP	0.649891	0	0	0
MYC	ACTG1	0.649306	0	0	0
MYC	SNHG5	0.645191	0	0	0
MYC	RPL22	0.64327	0	1	0
MYC	CDH12	0.632686	0	0	0
MYC	PABPC1	0.616753	0	0	0
MYC	KCNQ5	0.611129	0	0	0
MYC	TRMT11	0.609435	0	0	0
MYC	GPC6	0.604188	0	0	0
MYC	GAPDH	0.602537	0	1	0
MYC	BTF3	0.602504	0	0	0
MYC	AC027288.3	0.589239	0	0	0
MYC	SMAD9	0.583678	0	0	0
MYC	TRPC5	0.580774	0	0	0
MYC	CALN1	0.580656	0	0	0
MYC	EIF3E	0.577568	0	0	0
MYC	LDHB	0.57515	0	0	0
MYC	SERBP1	0.561143	0	0	0
MYC	UBA52	0.555719	0	0	0
MYC	SNHG7	0.548739	0	0	0
MYC	PPIA	0.547661	0	1	0
MYC	FIRRE	0.541962	0	0	0
MYC	FAM13A	0.531522	0	0	0
MYC	SNHG8	0.525171	0	0	0
MYC	AC073225.1	0.524478	0	0	0
MYC	RPS10	0.515899	0	0	0
MYC	SLC16A9	0.514385	0	0	0
MYC	AC007529.2	0.510744	0	0	0
MYC	GAS2	0.494136	0	0	0
MYC	BCL11A	0.493547	0	0	0
MYC	SNHG6	0.488076	0	0	0
MYC	BZW2	0.484087	0	0	0
MYC	ENOX1	0.481654	0	0	0
MYC	ATP5MC2	0.467521	0	0	0
MYC	LARS1	0.462948	0	0	0
MYC	PRKCE	0.458664	0	0	0
MYC	UBE2E2	0.45292	0	0	0
MYC	RPS17	0.434369	0	1	0
MYC	SNHG3	0.431916	0	0	0
MYC	RPL36A	0.425456	0	0	0
MYC	SNHG16	0.423467	0	0	0
MYC	EIF4B	0.416173	0	1	0
MYC	AP000459.1	0.410434	0	0	0
MYC	DANCR	0.402923	0	0	0
MYC	MEF2C-AS1	0.398142	0	0	0
MYC	TAF4B	0.335861	0	0	0
MYC	GALNT18	0.30092	0	0	0
MYC	CAMKV	0.264048	0	0	0
MYC	TPT1	0.54356	1.90872e-301	0	0
MYC	COX4I1	0.452923	3.1954e-301	0	0
MYC	ABCC4	0.291851	4.21763e-301	0	0
MYC	LHX2	0.342209	4.27029e-297	0	0
MYC	DIAPH2	0.627234	0	0	0
MYC	RPS29	0.732083	0	0	0
MYC	MDN1	0.382189	1.86195e-288	0	0
MYC	SEMA3C	0.480901	7.31427e-288	0	0
MYC	PUS7	0.295857	4.59391e-287	0	0
MYC	SSBP3	0.487136	1.23796e-284	0	0
MYC	GABPB1-AS1	0.429252	5.66666e-284	0	0
MYC	MIPOL1	0.362343	2.10907e-282	0	0
MYC	AC004852.2	0.478926	1.38033e-278	0	0
MYC	DOCK9	0.562689	2.42579e-278	0	0
MYC	PUM3	0.439445	5.61751e-278	0	0
MYC	NAP1L1	0.487418	2.0114e-274	1	0
MYC	HIF3A	0.346223	2.50239e-273	0	0
MYC	FILIP1L	0.470008	5.4264e-272	0	0
MYC	TOMM7	0.432078	2.1742e-270	0	0
MYC	TAX1BP1	0.5207	4.43374e-270	0	0
MYC	DDX10	0.402327	1.65946e-268	1	0
MYC	TOMM20	0.4423	3.56866e-257	0	0
MYC	RCL1	0.285592	6.56937e-256	0	0
MYC	AL137017.1	0.49057	4.14446e-255	0	0
MYC	SCFD2	0.42051	4.94317e-255	0	0
MYC	RAPGEF5	0.37008	5.68634e-254	0	0
MYC	KLHL1	0.703782	0	0	0
MYC	METTL8	0.286403	2.05209e-248	0	0
MYC	SOX6	1.36471	7.07627e-250	0	0
MYC	EML4	0.511464	4.78471e-246	0	0
MYC	BCL11B	0.323012	2.52121e-244	0	0
MYC	CCT3	0.378991	8.58721e-244	0	0
MYC	UQCRH	0.430592	1.13494e-242	0	0
MYC	RCOR1	0.376406	4.91003e-240	0	0
MYC	CACNB2	1.19547	0	0	0
MYC	GRIA4	0.695521	3.12514e-241	0	0
MYC	TBC1D23	0.334521	1.0564e-232	0	0
MYC	AC090945.1	0.290781	3.74383e-231	0	0
MYC	YBX1	0.403789	6.13205e-231	0	0
MYC	FHIT	0.506625	2.14795e-229	0	0
MYC	IMPDH2	0.301072	2.74338e-228	0	0
MYC	EFNA5	0.333694	4.50662e-227	0	0
MYC	HSP90AB1	0.457064	1.41549e-225	0	0
MYC	PAICS	0.300439	2.10165e-224	0	0
MYC	SLC6A15	0.30432	1.35045e-222	0	0
MYC	EIF3K	0.319523	1.76526e-221	0	0
MYC	FARSB	0.322546	6.96596e-221	0	0
MYC	TAF1D	0.366824	8.3873e-221	0	0
MYC	ATP8A1	0.820305	3.01456e-271	0	0
MYC	PBX1	1.62097	0	0	0
MYC	HS6ST2	0.622453	0	0	0
MYC	MPP6	0.270651	3.66524e-216	0	0
MYC	TPD52	0.303156	4.34264e-216	0	0
MYC	NCL	0.396242	7.68866e-214	1	0
MYC	PPA1	0.368395	6.70096e-212	0	0
MYC	CACNA1B	0.702509	5.63783e-225	0	0
MYC	FRAS1	0.326182	1.5363e-205	0	0
MYC	EIF2B3	0.31589	8.32744e-203	0	0
MYC	GNL3	0.291882	1.39511e-202	1	0
MYC	ENO1	0.338855	1.76104e-202	1	0
MYC	MRPS25	0.300744	1.98131e-202	0	0
MYC	NOP58	0.297278	5.00776e-202	0	0
MYC	PKP4	0.323725	5.66705e-201	0	0
MYC	ZFHX4	0.331661	9.69283e-201	0	0
MYC	G3BP1	0.27977	1.50774e-200	0	0
MYC	PAM	0.917054	0	0	0
MYC	RSL1D1	0.279326	1.52141e-198	0	0
MYC	TENM3	1.67598	0	0	0
MYC	CDH18	0.334015	1.67796e-197	0	0
MYC	SMARCA2	0.34375	3.29714e-197	0	0
MYC	EPB41L4A-AS1	0.39434	3.45456e-213	0	0
MYC	DDX21	0.273381	1.34186e-196	0	0
MYC	SOX5	0.393524	1.45253e-196	0	0
MYC	NOP53	0.716147	0	0	0
MYC	TLK1	0.353321	7.54591e-194	0	0
MYC	PRAME	0.417579	1.15807e-206	0	0
MYC	PLPPR5	0.774263	4.17392e-221	0	0
MYC	HSPA8	0.38202	6.54789e-193	1	0
MYC	COX7C	0.436187	2.61572e-190	0	0
MYC	HEATR1	0.263063	9.0243e-190	0	0
MYC	LINC01572	0.304859	2.12731e-188	0	0
MYC	RPL39	0.984753	0	0	0
MYC	CEP83	0.267683	2.98929e-187	0	0
MYC	YEATS2	0.33365	5.60833e-187	0	0
MYC	PRKDC	0.345344	1.25783e-186	0	0
MYC	MTR	0.281928	1.42604e-186	0	0
MYC	FKBP5	0.373926	4.62931e-185	0	0
MYC	GK5	0.426589	2.08764e-184	0	0
MYC	NCKAP5	0.46581	3.26179e-184	0	0
MYC	TCERG1	0.319104	1.8899e-181	0	0
MYC	ST6GALNAC3	0.333027	5.77084e-181	0	0
MYC	LRCH1	0.404123	9.09659e-178	0	0
MYC	TRAP1	0.259994	2.04206e-177	0	0
MYC	FUT9	0.2629	5.45629e-177	0	0
MYC	LARP1	0.280332	1.25013e-173	0	0
MYC	IARS1	0.274751	2.59203e-173	0	0
MYC	SIL1	0.292208	2.11981e-171	0	0
MYC	WRN	0.29504	2.59135e-167	0	0
MYC	BAZ1A	0.254806	5.61828e-165	0	0
MYC	AGAP1	0.696976	4.36102e-239	0	0
MYC	ASCC3	0.332356	9.37029e-160	0	0
MYC	RPS26	0.257611	4.346e-159	0	0
MYC	ZNF804A	0.451806	7.45615e-158	0	0
MYC	CCT2	0.279081	1.12313e-157	0	0
MYC	UQCRB	0.329578	1.33713e-154	0	0
MYC	NAA25	0.271612	4.00709e-154	0	0
MYC	LRPPRC	0.294089	5.10296e-149	0	0
MYC	ZRANB2	0.276901	8.28179e-149	0	0
MYC	SRGAP1	0.935651	0	0	0
MYC	BCKDHB	0.261991	2.095e-148	0	0
MYC	TRAF3	0.266404	6.14911e-146	0	0
MYC	KPNB1	0.273564	1.03264e-143	0	0
MYC	SMYD3	0.351905	2.57496e-143	0	0
MYC	GSE1	0.325049	4.38381e-143	0	0
MYC	ZEB1	0.695597	0	0	0
MYC	SORCS2	0.257407	5.95473e-142	0	0
MYC	ATP5F1A	0.288404	7.91273e-141	0	0
MYC	HINT1	0.318916	8.49283e-138	0	0
MYC	CCDC171	0.280001	1.07757e-137	0	0
MYC	CBLB	0.344866	1.49774e-137	0	0
MYC	CNTN5	0.434668	1.50528e-134	0	0
MYC	LINC01483	0.397274	6.55413e-134	0	0
MYC	CHCHD3	0.276906	1.11501e-133	0	0
MYC	EIF3H	0.259023	9.31469e-132	0	0
MYC	H2AC6	0.30874	9.17518e-128	0	0
MYC	TEAD1	0.534866	2.33501e-219	0	0
MYC	PPP3CA	0.262869	1.06124e-121	0	0
MYC	ATP5F1E	0.261587	9.11237e-118	0	0
MYC	WASF3	0.251165	7.97619e-117	0	0
MYC	OLA1	0.266552	3.11716e-116	0	0
MYC	CSPP1	0.252014	5.15811e-116	0	0
MYC	PLPPR4	1.01616	2.17318e-208	0	0
MYC	ACACA	0.277342	1.64593e-114	0	0
MYC	RAB3C	0.259964	1.88543e-112	0	0
MYC	SLC39A11	0.548451	6.94199e-118	0	0
MYC	PAPSS1	0.506488	3.6701e-137	0	0
MYC	DNAH14	0.288835	3.93023e-107	0	0
MYC	MIR924HG	0.327406	1.24309e-105	0	0
MYC	TFDP2	0.258713	8.82132e-103	0	0
MYC	ADK	0.252064	1.38803e-97	0	0
MYC	XACT	0.476575	3.72465e-154	0	0
MYC	GNAS	0.584451	2.99446e-100	0	0
MYC	DPP6	0.685596	1.18627e-188	0	0
MYC	SNTG1	1.34609	0	0	0
MYC	BICD1	1.21599	0	0	0
MYC	SV2C	0.915456	0	0	0
MYC	GNAI1	0.908182	0	0	0
MYC	CCND2	0.612028	1.97326e-300	1	0
MYC	NPTX1	0.698681	2.67657e-298	0	0
MYC	GABRB3	0.677291	7.8793e-269	0	0
MYC	TSHZ3	0.622054	4.00558e-236	0	0
MYC	CRY1	0.582968	1.83249e-229	0	0
MYC	ROR2	0.524078	1.45168e-220	0	0
MYC	LTBP4	0.461349	2.6984e-242	0	0
MYC	PHYHIPL	0.518014	9.83909e-203	0	0
MYC	JMY	0.522061	3.01944e-195	0	0
MYC	LINC01632	1.35308	1.44404e-249	0	0
MYC	XPO4	0.541514	5.02766e-192	0	0
MYC	DUXAP8	0.702294	0	0	0
MYC	HSPB1	0.812266	6.48086e-220	0	0
MYC	GLCCI1	0.485864	3.75465e-180	0	0
MYC	GUCY1A2	0.56657	1.99788e-163	0	0
MYC	CACNA1G	0.745378	0	0	0
MYC	TCF7L2	0.632744	6.94932e-223	0	0
MYC	GULP1	0.347188	3.53927e-154	0	0
MYC	SLC25A27	0.351022	7.50176e-144	0	0
MYC	SUGCT	0.442302	1.74157e-142	0	0
MYC	SPOCK1	1.33466	1.98769e-212	0	0
MYC	HNRNPU	0.349834	8.51463e-128	0	0
MYC	KCNMA1	0.464182	1.41349e-126	0	0
MYC	PMEPA1	0.315739	1.63687e-119	0	0
MYC	GABRA5	0.293671	1.54227e-118	0	0
MYC	CDK6	0.355947	4.32055e-118	0	0
MYC	MAGI2-AS3	0.327484	5.31874e-118	0	0
MYC	BCHE	0.348693	8.51646e-272	0	0
MYC	URI1	0.472717	2.37622e-139	0	0
MYC	CYP39A1	0.290651	4.67096e-111	0	0
MYC	ADAMTS9	0.506026	6.4021e-157	0	0
MYC	HSPA1A	0.473674	3.46375e-110	0	0
MYC	PTMA	0.383511	5.83638e-109	1	0
MYC	GLRA1	0.354416	2.15403e-107	0	0
MYC	EIF1	0.328389	9.48654e-106	0	0
MYC	ZEB1-AS1	0.363199	1.16471e-105	0	0
MYC	FP236383.3	0.791787	0	0	0
MYC	GOLIM4	0.338016	2.16761e-128	0	0
MYC	RBM39	0.33327	9.48645e-102	0	0
MYC	AC079160.1	0.427299	2.30251e-163	0	0
MYC	UBE3C	0.305222	3.44946e-89	0	0
MYC	PARD3	0.289429	1.77216e-84	0	0
MYC	LRP1B	0.293357	1.94048e-83	0	1
MYC	GABRG3	0.943466	1.04978e-280	0	0
MYC	SEC31A	0.419001	1.52857e-104	0	0
MYC	HSPA1B	0.385436	1.33343e-77	0	0
MYC	SLC13A3	0.263804	3.0322e-76	0	0
MYC	AL161757.4	0.370719	6.67196e-76	0	0
MYC	NDUFAF6	0.502576	4.98093e-134	0	0
MYC	LUC7L3	0.373078	3.48611e-92	0	0
MYC	AKT3	0.411133	6.45581e-79	0	0
MYC	HIBADH	0.263178	2.30444e-70	0	0
MYC	ARHGAP28	1.05404	5.10125e-271	0	0
MYC	FOCAD	0.255478	9.09078e-68	0	0
MYC	DST	0.623663	6.72751e-102	0	0
MYC	TGFBR3	0.712804	7.94278e-184	0	0
MYC	CENPF	0.590666	2.11318e-62	0	0
MYC	HMGB1	0.275916	7.73159e-61	0	0
MYC	HSPA9	0.275221	1.66387e-60	1	0
MYC	HSP90AA1	0.396818	1.24419e-55	0	0
MYC	ACTB	0.267714	1.25534e-43	0	0
MYC	DPYD	2.20474	0	0	0
MYC	NRG3	1.83639	0	0	0
MYC	ST6GALNAC5	1.48942	0	0	0
MYC	BNC2	1.22344	0	0	0
MYC	MIR181A1HG	0.849745	1.59443e-272	0	0
MYC	GRIN2B	0.746117	1.54191e-258	0	0
MYC	ROBO3	0.56746	4.86464e-203	0	0
MYC	KCNQ3	0.455869	7.83422e-140	0	0
MYC	LIN28B	0.364299	8.99924e-97	0	0
MYC	FIGN	0.269231	7.33622e-88	0	0
MYC	PLCXD3	0.621074	2.49812e-115	0	0
MYC	PPFIA2	0.557368	2.04619e-87	0	0
MYC	ROR1	0.856874	6.26819e-186	0	0
MYC	GRIA1	0.341375	2.34232e-77	0	0
MYC	NEK7	0.464575	7.03091e-131	0	0
MYC	AC073050.1	0.571255	1.44055e-66	0	0
MYC	OSBPL1A	0.30505	4.79642e-62	0	0
MYC	UBE2E1	0.264299	1.39604e-79	0	0
MYC	WWOX	0.340357	4.33725e-37	0	0
MYC	CAMKMT	0.341219	4.05369e-47	0	0
MYC	AC068051.1	0.391478	2.51779e-75	0	0
MYC	HCN1	0.464036	2.10306e-98	0	0
nonMYC	UNC5D	2.56519	0	0	0
nonMYC	TRPM3	2.04515	0	0	0
nonMYC	FMN2	1.7455	0	0	0
nonMYC	SLC35F3	1.54768	0	0	0
nonMYC	DAB1	1.48586	0	0	0
nonMYC	ANO2	1.47412	0	0	0
nonMYC	DMD	1.43827	0	0	0
nonMYC	ADARB2	1.4039	0	0	0
nonMYC	ZNF385B	1.38517	0	0	0
nonMYC	CADPS2	1.34179	0	0	0
nonMYC	IMPG2	1.32023	0	0	0
nonMYC	IQCJ-SCHIP1	1.31846	0	0	0
nonMYC	RBFOX1	1.31563	0	0	0
nonMYC	NRXN3	1.27284	0	0	0
nonMYC	LINGO2	1.25828	0	0	0
nonMYC	MACROD2	1.18612	0	0	0
nonMYC	TAFA4	1.17831	0	0	0
nonMYC	RORA	1.1741	0	0	0
nonMYC	AC004540.1	1.1558	0	0	0
nonMYC	FSTL5	1.13778	0	0	0
nonMYC	RALYL	1.11826	0	0	0
nonMYC	GRIK1	1.11282	0	0	0
nonMYC	LTBP1	1.09671	0	0	0
nonMYC	MIR99AHG	1.08063	0	0	0
nonMYC	LEMD1	1.03013	0	0	0
nonMYC	ERBB4	0.997871	0	0	0
nonMYC	DLG2	0.994538	0	0	0
nonMYC	TSPAN5	0.98703	0	0	0
nonMYC	PTPRR	0.966309	0	0	0
nonMYC	GRAMD1B	0.940636	0	0	0
nonMYC	RIMS2	0.93168	0	0	0
nonMYC	CACNA2D1	0.926405	0	0	0
nonMYC	KHDRBS2	0.920036	0	0	1
nonMYC	NRG1	0.915794	0	0	0
nonMYC	MAML2	0.905359	0	0	0
nonMYC	ZBTB20	0.884671	0	0	0
nonMYC	DLGAP2	0.865868	0	0	0
nonMYC	PDE7B	0.864574	0	0	0
nonMYC	AHI1	0.854195	0	0	0
nonMYC	NRXN1	0.830162	0	0	0
nonMYC	CNTN1	0.819825	0	0	0
nonMYC	PTPRZ1	0.810741	0	0	0
nonMYC	NRCAM	0.804781	0	0	0
nonMYC	PRICKLE2	0.7545	0	0	0
nonMYC	CTNND2	0.733159	0	0	0
nonMYC	MAP7	0.725002	0	0	0
nonMYC	SMIM36	0.689058	0	0	0
nonMYC	AC005165.1	0.659636	0	0	0
nonMYC	MPP4	0.616994	0	0	0
nonMYC	HDAC9	0.542918	0	0	0
nonMYC	FEZF1-AS1	0.534133	0	0	0
nonMYC	GRIK4	0.5156	0	0	0
nonMYC	MALAT1	0.504948	0	0	0
nonMYC	MYRIP	0.600003	6.72943e-303	0	0
nonMYC	REV3L	0.770933	3.18779e-296	0	0
nonMYC	AC015522.1	1.05889	1.66973e-299	0	0
nonMYC	CELF2	0.688661	2.46828e-294	0	0
nonMYC	ARL4D	0.662107	9.22604e-281	0	0
nonMYC	NTRK3	0.549836	1.54658e-278	0	0
nonMYC	TMEM233	1.26897	0	0	0
nonMYC	LINC00348	1.6223	0	0	0
nonMYC	AC092958.4	0.778252	9.38109e-269	0	0
nonMYC	AC004594.1	0.460415	5.89713e-263	0	0
nonMYC	CA4	0.359562	2.444e-259	0	0
nonMYC	RASAL2	0.7685	1.20696e-300	0	0
nonMYC	CPE	0.667492	2.7847e-254	0	0
nonMYC	KCNC2	0.485039	1.55796e-251	0	0
nonMYC	KANK1	0.663621	5.19028e-249	0	0
nonMYC	SYN3	0.947317	2.63389e-251	0	0
nonMYC	PTPRO	1.71365	0	0	1
nonMYC	EPS8	0.602211	1.48818e-241	0	1
nonMYC	AC002070.1	0.795376	0	0	0
nonMYC	AC060765.1	0.552341	1.52801e-239	0	0
nonMYC	PRUNE2	0.734066	1.88358e-239	0	0
nonMYC	NTM	0.794819	8.92541e-238	0	0
nonMYC	AC004540.2	0.39994	3.64317e-234	0	0
nonMYC	ZIC1	0.471097	1.41986e-221	0	0
nonMYC	PEG10	0.716063	1.98605e-221	0	0
nonMYC	CRABP2	0.322453	2.91813e-217	0	0
nonMYC	CEP112	0.608851	9.57782e-215	0	0
nonMYC	BAZ2B	0.799639	5.88755e-262	0	0
nonMYC	MIR217HG	0.388692	5.14494e-214	0	0
nonMYC	CCSER1	0.916393	0	0	0
nonMYC	DPY19L1	0.602447	1.91208e-210	0	0
nonMYC	ANKRD33B	0.535329	2.60384e-203	0	0
nonMYC	LYST	0.546556	2.0722e-199	0	0
nonMYC	GABRG2	0.477618	7.54536e-199	0	0
nonMYC	USH2A	1.02439	1.4848e-198	0	0
nonMYC	SEZ6L	0.527673	2.34877e-195	0	0
nonMYC	CASZ1	0.377145	7.53769e-194	0	0
nonMYC	ANKS1B	1.32801	0	0	0
nonMYC	PHACTR2	0.759438	1.24757e-193	0	0
nonMYC	DENND2B	0.403742	5.68925e-189	0	0
nonMYC	MBNL2	0.54691	3.71167e-186	0	0
nonMYC	OTX2	0.571243	1.31061e-181	0	0
nonMYC	NLK	0.636852	1.36993e-193	0	0
nonMYC	PTPN13	0.84949	4.3032e-179	0	0
nonMYC	TMEM108	0.659533	3.15895e-178	0	0
nonMYC	PTPRB	0.311722	1.74471e-177	0	0
nonMYC	DTNA	0.512261	3.29072e-176	0	0
nonMYC	EPB41L2	0.644386	7.58014e-176	0	0
nonMYC	H2AJ	0.260955	1.33796e-174	0	0
nonMYC	MAPRE2	0.555944	2.18016e-174	0	0
nonMYC	SAMD3	0.423694	1.10025e-173	0	1
nonMYC	CNTNAP5	1.04513	4.26585e-241	0	0
nonMYC	AL138828.1	0.373789	5.97881e-170	0	0
nonMYC	PCBP3	0.620753	2.49321e-231	0	0
nonMYC	LAMA2	0.962729	0	0	0
nonMYC	KCNB1	0.269683	1.07026e-165	0	0
nonMYC	PRKAR2B	0.310376	1.62479e-161	0	0
nonMYC	UNC80	0.47715	7.06397e-161	0	0
nonMYC	ARHGAP42	0.581459	2.93565e-157	0	0
nonMYC	OTX2-AS1	0.727157	4.83556e-159	0	0
nonMYC	MTSS1	0.494672	4.38765e-155	0	0
nonMYC	CASC15	1.29309	5.33658e-237	0	0
nonMYC	CAMK1D	0.86713	1.98506e-186	0	0
nonMYC	FRY	1.06894	8.3434e-295	0	0
nonMYC	THSD7A	0.488696	5.2382e-147	0	0
nonMYC	TMEM176B	0.317993	1.78727e-146	0	0
nonMYC	LHX4	0.579552	1.49779e-168	0	0
nonMYC	GPHN	0.466897	1.5559e-141	0	0
nonMYC	PRKACB	0.537203	2.06843e-141	0	0
nonMYC	YPEL2	0.691364	1.51947e-212	0	0
nonMYC	CSMD2	0.296345	1.22511e-140	0	0
nonMYC	H3-3B	0.482031	1.35617e-137	0	0
nonMYC	BBS9	0.709298	1.29258e-129	0	0
nonMYC	B3GLCT	0.277543	5.56749e-129	0	0
nonMYC	CORO2B	0.889232	0	0	0
nonMYC	LINC00461	0.980876	0	0	0
nonMYC	MAK	0.463056	2.68519e-124	0	0
nonMYC	DCC	0.624016	1.4793e-122	0	0
nonMYC	TUBA1A	0.548444	3.05707e-122	0	0
nonMYC	TLL1	1.00714	1.8391e-179	0	1
nonMYC	EGFLAM	0.910466	0	0	0
nonMYC	DPYD-AS1	0.702368	0	0	0
nonMYC	NBEA	0.520272	9.72961e-119	0	0
nonMYC	LINC01933	0.766348	1.30222e-230	0	0
nonMYC	ROR1	0.720996	1.5831e-174	0	0
nonMYC	CHGB	0.641542	1.24869e-111	0	0
nonMYC	DGKG	0.261072	5.8833e-110	0	0
nonMYC	EDIL3	1.09025	0	0	0
nonMYC	CDH23	0.575726	3.65053e-176	0	0
nonMYC	IGSF21	0.783105	7.7382e-262	0	0
nonMYC	KIF5C-AS1	0.473498	1.05309e-100	0	0
nonMYC	PLCH1	0.6396	5.56322e-235	0	0
nonMYC	PELI2	0.41794	6.37972e-99	0	0
nonMYC	TJP1	0.336034	7.95733e-99	0	0
nonMYC	NLGN1	0.269429	6.79569e-98	0	1
nonMYC	SRRM4	0.455598	8.30552e-97	0	0
nonMYC	KCND3	0.257837	3.11186e-96	0	0
nonMYC	AKAP13	0.438599	1.49109e-95	0	0
nonMYC	AC068931.1	0.572749	1.26569e-189	0	0
nonMYC	AGBL4	0.465289	1.28951e-92	0	0
nonMYC	TAOK3	0.275062	3.32396e-89	0	0
nonMYC	AUTS2	0.339345	4.88395e-89	0	0
nonMYC	AC104041.1	0.424259	2.73211e-115	0	0
nonMYC	CHRM3	0.596467	2.17205e-127	0	0
nonMYC	CPNE4	1.43113	0	0	0
nonMYC	HACD3	0.399093	1.28284e-85	0	0
nonMYC	CLASP2	0.347127	2.05129e-82	0	0
nonMYC	DSCAM	1.50981	2.15909e-235	0	0
nonMYC	AL161757.4	0.545539	4.8641e-81	0	0
nonMYC	ITM2B	0.295272	8.36783e-81	0	0
nonMYC	TPH1	0.257905	9.31949e-81	0	0
nonMYC	ENC1	0.600853	5.48307e-111	0	0
nonMYC	AC096555.1	0.365496	1.52301e-104	0	0
nonMYC	MYO9A	0.558276	4.11056e-75	0	0
nonMYC	MAP2	0.617279	2.38725e-156	0	0
nonMYC	PCBP4	0.477209	6.53481e-167	0	0
nonMYC	AC117461.1	0.819933	6.52354e-102	0	0
nonMYC	DPYSL3	0.500204	1.2464e-116	0	0
nonMYC	SGCE	0.335327	2.27692e-70	0	0
nonMYC	RERG	0.888239	0	0	0
nonMYC	DPYD	2.06652	0	0	0
nonMYC	RPGRIP1	0.59042	4.07049e-263	0	0
nonMYC	COL27A1	0.4846	1.03103e-88	0	0
nonMYC	SNAP25-AS1	0.425415	3.91845e-126	0	0
nonMYC	GPR137C	0.446347	9.77684e-87	0	0
nonMYC	GABBR2	0.322774	3.39884e-58	0	0
nonMYC	STOX2	0.547704	2.93147e-125	0	0
nonMYC	AL137100.3	0.434439	2.22037e-56	0	0
nonMYC	RASGRF2	0.442658	7.54878e-63	0	0
nonMYC	FNBP1	0.59119	1.67567e-158	0	0
nonMYC	TMEFF2	0.847172	3.37791e-53	0	0
nonMYC	SNAP25	0.50143	3.24345e-110	0	0
nonMYC	CDC42BPA	0.630669	1.03941e-191	0	0
nonMYC	AL136171.2	0.390068	1.58407e-88	0	0
nonMYC	ATXN1	0.333582	1.75817e-66	0	0
nonMYC	EBF1	1.81956	0	0	0
nonMYC	ESRRG	0.736166	0	0	0
nonMYC	AP000311.1	0.37199	4.48447e-86	0	0
nonMYC	MCTP1	0.664311	4.55064e-41	0	0
nonMYC	CALM1	0.313539	3.70078e-36	0	0
nonMYC	AC069277.1	0.397809	5.14294e-77	0	0
nonMYC	PLXNA4	0.723637	1.0661e-148	0	0
nonMYC	CASD1	0.329844	1.18703e-49	0	0
nonMYC	MAP1B	0.280516	2.78754e-41	0	0
nonMYC	NR3C2	0.308143	2.08307e-46	0	0
nonMYC	DISC1	1.36307	2.99716e-114	0	0
nonMYC	PPP2R2B	1.12641	0	0	0
nonMYC	SPAG16	0.368647	1.70135e-55	0	0
nonMYC	MEIS2	1.38262	0	0	0
nonMYC	MLLT3	0.644806	8.4189e-128	0	0
nonMYC	ERC1	0.666946	4.85686e-288	0	0
nonMYC	AC020584.1	0.965054	0	0	0
nonMYC	MARCHF1	0.531284	4.4855e-178	0	0
nonMYC	NCAM1	0.424654	1.13989e-69	0	0
nonMYC	PPFIA2	0.410474	2.52833e-78	0	0
nonMYC	SST	0.806789	6.89792e-141	0	0
nonMYC	ROBO1	0.809237	5.67168e-216	0	0
nonMYC	KDM5B	0.279351	5.80572e-33	0	0
nonMYC	PCDH9	2.29147	1.17575e-176	0	0
nonMYC	ASTN2	0.515002	1.44373e-96	0	0
nonMYC	MDGA2	1.48319	0	0	0
nonMYC	SLC8A1	1.43132	0	0	0
nonMYC	PTPRG	0.947464	0	0	0
nonMYC	CARMIL1	0.798186	0	0	0
nonMYC	MSRA	0.960686	4.93894e-293	0	0
nonMYC	ADGRV1	0.734012	6.88516e-240	0	0
nonMYC	TDRD9	0.433956	2.46785e-214	0	0
nonMYC	SIPA1L1	0.43051	7.6117e-199	0	0
nonMYC	DOK6	2.1892	0	0	0
nonMYC	CDH12	1.46593	1.74258e-162	0	0
nonMYC	GPM6A	0.537186	3.24152e-151	0	0
nonMYC	SGMS1	0.6031	7.1505e-150	0	0
nonMYC	KIRREL3	0.695828	1.71114e-149	0	1
nonMYC	ADGRB3	0.788735	3.29733e-149	0	0
nonMYC	MIR124-1HG	0.264964	8.23358e-139	0	0
nonMYC	FAT3	0.554318	8.88436e-138	0	0
nonMYC	NKAIN2	1.07667	1.86909e-125	0	0
nonMYC	SIPA1L2	0.546344	4.57634e-117	0	0
nonMYC	STARD13	0.30508	6.26936e-107	0	0
nonMYC	PTPRD	0.785099	2.58663e-103	0	0
nonMYC	CADPS	1.28024	0	0	0
nonMYC	ATP2B1	0.410767	1.32501e-100	0	0
nonMYC	RERE	0.424835	2.20697e-96	0	0
nonMYC	RUNX1T1	0.702084	4.89836e-179	0	0
nonMYC	NPAS3	0.943703	0	0	0
nonMYC	ATP1B1	0.343821	4.25072e-77	0	0
nonMYC	XKR4	1.1891	8.54088e-228	0	0
nonMYC	FSTL4	0.410791	3.56331e-95	0	0
nonMYC	NAALADL2	0.47656	2.1613e-65	0	0
nonMYC	AC015687.1	0.484627	7.82853e-81	0	0
nonMYC	ZNF608	0.299385	2.77409e-61	0	0
nonMYC	TNIK	1.54864	0	0	0
nonMYC	MID1	0.58318	1.28981e-92	0	0
nonMYC	BASP1	0.579915	9.96157e-158	0	0
nonMYC	MIR325HG	0.309784	1.4006e-68	0	0
nonMYC	SNHG14	0.333934	1.04355e-51	0	0
nonMYC	CDIN1	0.303277	1.15641e-50	0	0
nonMYC	TRPC5	1.3708	0	0	0
nonMYC	ITSN1	0.317557	2.82707e-46	0	0
nonMYC	STK33	0.259009	2.32307e-43	0	0
nonMYC	ZFHX4	0.399142	7.13414e-94	0	0
nonMYC	TENM4	0.560616	1.69878e-62	0	0
nonMYC	MPPED2	0.256812	1.05804e-39	0	0
nonMYC	PLCB4	0.601228	2.26175e-71	0	0
nonMYC	EXOC6B	0.262984	1.7181e-36	0	0
nonMYC	TSHZ2	0.298114	8.913e-61	0	0
nonMYC	TMEM161B-AS1	0.321158	4.20755e-55	0	0
nonMYC	BCAS3	0.276775	6.07833e-28	0	0
nonMYC	PPM1E	0.515492	9.9185e-104	0	0
nonMYC	ANO4	0.602268	1.07367e-194	0	0
nonMYC	BACH1	0.638176	1.39351e-124	0	0
nonMYC	SPATS2L	0.622486	5.74328e-152	0	0
nonMYC	ST18	1.31224	0	0	0
nonMYC	ATRNL1	0.679029	1.74e-116	0	0
nonMYC	ANK2	0.625139	6.23179e-213	0	0
nonMYC	SLC12A2	0.472159	2.07106e-84	0	0
nonMYC	THSD7B	1.15597	1.99597e-74	0	0
nonMYC	GRM1	2.05872	0	0	0
nonMYC	RNF220	1.23161	2.60189e-276	0	0
nonMYC	RSPO3	1.04799	1.88491e-270	0	0
nonMYC	SLC8A1-AS1	0.819624	1.33225e-254	0	0
nonMYC	FAM155A	1.22842	3.79317e-249	0	0
nonMYC	LINC01151	0.786312	2.57776e-182	0	0
nonMYC	LINC00879	0.784289	1.62442e-158	0	0
nonMYC	KLHDC8A	0.56708	4.92627e-145	0	0
nonMYC	DLEU2	0.517385	1.78061e-129	0	0
nonMYC	RASSF8	1.13183	0	0	0
nonMYC	LINC00587	0.917077	1.28453e-108	0	0
nonMYC	CBFA2T2	0.568787	5.13342e-103	0	0
nonMYC	CACNA2D1-AS1	0.407783	3.72969e-98	0	0
nonMYC	PLCL2	0.53743	1.8873e-111	0	0
nonMYC	NPR3	0.510324	5.11748e-119	0	0
nonMYC	GRIA2	1.11573	5.17438e-93	0	1
nonMYC	DACH2	0.44828	1.07978e-89	0	0
nonMYC	ADGRL3	1.26578	0	0	0
nonMYC	ITGA4	1.21428	1.25289e-193	0	0
nonMYC	KCNH7	0.505761	2.242e-111	0	0
nonMYC	AL136456.1	0.879889	4.60813e-110	0	0
nonMYC	QSER1	0.533098	4.03022e-127	0	0
nonMYC	PCSK2	0.332648	1.89241e-64	0	0
nonMYC	DRAXIN	0.698886	6.23804e-236	0	0
nonMYC	MAST2	0.336083	3.58687e-62	0	0
nonMYC	MYT1L	2.24803	0	0	0
nonMYC	TAFA2	1.64737	4.55657e-241	0	0
nonMYC	AFDN	0.430473	1.60276e-101	0	0
nonMYC	RASGEF1B	0.474716	5.62414e-65	0	0
nonMYC	NREP	0.317261	6.27764e-42	0	0
nonMYC	UBE2E3	0.645834	1.01339e-141	0	0
nonMYC	RFX3-AS1	0.276459	5.14473e-35	0	0
nonMYC	GLRA2	1.36341	0	0	0
nonMYC	CTTNBP2	1.63767	0	0	0
nonMYC	XACT	1.49479	1.27958e-209	0	0
nonMYC	NWD2	1.27	0	0	1
PRDM6	PTPRD	2.36469	0	0	0
PRDM6	FOXP2	1.8027	0	0	0
PRDM6	TMTC2	1.80115	0	0	0
PRDM6	CNTNAP5	1.76975	0	0	0
PRDM6	PRDM6	1.651	0	0	0
PRDM6	CDH18	1.59199	0	0	0
PRDM6	DACH1	1.14459	0	0	0
PRDM6	TENM4	1.10243	0	0	0
PRDM6	TMEM108	1.06316	0	0	0
PRDM6	SEZ6L	1.02757	0	0	0
PRDM6	AC092958.4	0.796381	0	0	0
PRDM6	TAFA2	1.07461	1.8129e-263	0	0
PRDM6	NTNG1	1.97072	1.06147e-282	0	0
PRDM6	KIF26B	0.450976	8.67368e-249	0	0
PRDM6	KCNMA1	1.03666	0	0	0
PRDM6	ZEB1	1.14881	1.40064e-227	0	0
PRDM6	RBFOX1	0.6434	4.1413e-223	0	0
PRDM6	RPH3A	0.534354	1.55073e-203	0	0
PRDM6	SLC6A3	1.53193	0	0	0
PRDM6	NKAIN3	0.630565	1.04944e-181	0	0
PRDM6	SLC16A7	0.334439	7.86899e-175	0	0
PRDM6	KCNQ5	2.39106	0	0	0
PRDM6	POU2F1	0.662001	5.36404e-160	0	0
PRDM6	SNCAIP	1.83352	0	0	0
PRDM6	AC020584.1	0.599053	2.47328e-139	0	0
PRDM6	TMEM163	0.281022	2.20773e-132	0	0
PRDM6	CTTNBP2	1.57897	0	0	0
PRDM6	FAM155A	1.57197	3.89499e-172	0	0
PRDM6	NRXN1	0.768517	0	0	0
PRDM6	DPP6	0.574182	9.53544e-106	0	0
PRDM6	SDCCAG8	1.23088	4.00965e-153	0	0
PRDM6	MLLT3	0.400973	5.76705e-98	0	0
PRDM6	CDK6	0.687735	0	0	0
PRDM6	BMPR1B	0.630222	0	0	0
PRDM6	NRN1	0.410341	6.48495e-220	0	0
PRDM6	PTPRG	0.713504	2.12684e-102	0	0
PRDM6	TOX	0.256888	4.43178e-145	0	0
PRDM6	MAML3	0.637556	8.28409e-90	0	0
PRDM6	TUBA1A	0.391214	1.01246e-79	0	0
PRDM6	ADCY1	0.304984	1.192e-163	0	0
PRDM6	SPOCK1	1.85038	0	0	0
PRDM6	KCNH7	0.352719	1.44566e-71	0	0
PRDM6	DSCAML1	0.324146	1.7321e-70	0	1
PRDM6	SLC24A2	0.966298	8.09149e-175	0	0
PRDM6	GRIA2	0.345527	1.01768e-107	0	1
PRDM6	RASSF8	0.922052	0	0	0
PRDM6	KCNH8	0.484745	4.53615e-67	0	0
PRDM6	MARCHF1	1.12938	0	0	0
PRDM6	PDE1C	0.599388	2.66811e-48	0	0
PRDM6	STMN2	0.487497	5.57674e-70	0	0
PRDM6	EDIL3	0.901368	0	0	0
PRDM6	CASC15	0.760168	0	0	0
PRDM6	GRM8	1.28622	9.15971e-218	0	0
PRDM6	HECW2	0.34982	1.37667e-98	0	0
PRDM6	HDAC9	2.59976	0	0	0
PRDM6	LMX1A	1.25681	5.81653e-258	0	1
PRDM6	DIPK2A	0.970259	2.61018e-197	0	0
PRDM6	FGF13	0.843542	1.11141e-163	0	0
PRDM6	PCDH17	0.918488	2.98223e-154	0	0
PRDM6	ADGRV1	0.660388	0	0	0
PRDM6	EYS	1.9644	0	0	0
PRDM6	SYNE2	0.616512	2.44053e-115	0	0
PRDM6	RSPO3	2.19992	0	0	0
PRDM6	SOX11	0.586442	9.10886e-106	0	0
PRDM6	CDH2	0.39669	7.15479e-139	0	0
PRDM6	ELAVL2	0.634939	7.17964e-101	0	0
PRDM6	TMSB10	0.544836	2.75606e-193	0	0
PRDM6	TMEM132B	0.340467	3.36302e-91	0	0
PRDM6	SOX4	0.522267	1.28029e-252	0	0
PRDM6	EOMES	0.352564	1.13014e-122	0	1
PRDM6	NUDT4	0.803182	0	0	0
PRDM6	MDK	0.272449	3.72732e-86	0	0
PRDM6	PPM1E	0.499255	4.01162e-216	0	0
PRDM6	CARMIL1	1.05354	0	0	0
PRDM6	CORO2B	0.529489	0	0	0
PRDM6	ZNF804A	0.283334	1.03064e-49	0	0
PRDM6	ZFHX4	0.65662	0	0	0
PRDM6	HES6	0.322556	1.9645e-165	0	0
PRDM6	AC015522.1	0.574526	1.11405e-245	0	0
PRDM6	DLEU2	0.399057	3.15581e-125	0	0
PRDM6	DRAXIN	0.524165	0	0	0
PRDM6	CCND2	0.268636	4.81825e-124	1	0
PRDM6	MEIS2	1.16173	0	0	0
PRDM6	PKIA	0.253747	7.23726e-82	0	0
PRDM6	MIR99AHG	0.26661	9.78657e-94	0	0
PRDM6	CMC1	0.341487	6.75876e-115	0	0
PRDM6	RPS27	0.268982	5.82632e-69	0	0
PRDM6	CPNE4	1.42006	0	0	0
nonPRDM6	DOK6	1.30583	0	0	0
nonPRDM6	CADM1	1.00578	0	0	0
nonPRDM6	KCNIP1	0.949713	0	0	0
nonPRDM6	PDE4B	0.945436	0	0	0
nonPRDM6	ASTN2	0.881712	0	0	0
nonPRDM6	NTM	0.862502	0	0	0
nonPRDM6	DST	0.675212	0	0	0
nonPRDM6	MALAT1	0.606533	0	0	0
nonPRDM6	CRYBG3	0.555672	7.78809e-303	0	0
nonPRDM6	MCC	0.678657	1.96418e-280	0	0
nonPRDM6	PEX5L	0.628522	1.03809e-214	0	0
nonPRDM6	EYA2	0.492769	7.26993e-210	0	0
nonPRDM6	VSNL1	1.19991	0	0	0
nonPRDM6	LSAMP	0.812389	3.58074e-181	0	0
nonPRDM6	RELN	1.13947	0	0	0
nonPRDM6	AC119868.2	0.388269	1.16584e-164	0	0
nonPRDM6	MGAT5	0.487278	1.44331e-142	0	0
nonPRDM6	GRIK2	2.55024	0	0	0
nonPRDM6	SMOC1	0.582699	0	0	0
nonPRDM6	CACNA2D1	1.0404	3.28261e-158	0	0
nonPRDM6	NFIB	0.48619	4.07303e-289	0	0
nonPRDM6	ELMO1	1.01724	0	0	0
nonPRDM6	ZMAT4	1.15724	0	0	0
nonPRDM6	UNC5D	1.08955	2.2777e-194	0	0
nonPRDM6	RORA	0.392623	4.67877e-111	0	0
nonPRDM6	PLPPR4	0.719496	0	0	0
nonPRDM6	DCBLD2	0.736183	0	0	0
nonPRDM6	AC068587.4	0.455032	0	0	0
nonPRDM6	PCDH7	0.498174	0	0	0
nonPRDM6	MAP7	0.277432	2.01116e-98	0	0
nonPRDM6	NHSL1	0.345499	1.1013e-115	0	0
nonPRDM6	PTPRK	0.421205	1.30271e-169	0	0
nonPRDM6	SIK3	0.328617	9.95782e-97	0	0
nonPRDM6	PTPRZ1	0.578433	0	0	0
nonPRDM6	KCND3	0.56279	0	0	0
nonPRDM6	DOK5	0.857668	0	0	0
nonPRDM6	TANC1	0.277766	3.90083e-67	0	0
nonPRDM6	REV3L	0.554878	3.38843e-68	0	0
nonPRDM6	FGF12	0.254226	3.88955e-57	0	0
nonPRDM6	CACNA1A	0.667311	0	0	0
nonPRDM6	YPEL2	0.591592	9.50397e-107	0	0
nonPRDM6	NCAM1	0.507299	0	0	0
nonPRDM6	NOVA1	0.362272	3.30544e-138	0	0
nonPRDM6	STARD13	0.658246	0	0	0
nonPRDM6	IQCJ-SCHIP1	1.27377	2.88622e-105	0	0
nonPRDM6	TRPM3	2.74819	0	0	0
nonPRDM6	CADPS	1.66452	0	0	0
nonPRDM6	PLXNA4	1.47358	0	0	0
nonPRDM6	PTPRR	0.634793	0	0	0
nonPRDM6	LINGO2	1.35448	0	0	0
nonPRDM6	NTRK3	2.10548	0	0	0
nonPRDM6	DCC	2.69427	0	0	0
nonPRDM6	ANK2	0.341236	3.30136e-201	0	0
nonPRDM6	CACNA1G	0.529844	0	0	0
nonPRDM6	TCF4	0.83325	4.02072e-152	0	0
nonPRDM6	DSCAM	0.362578	0	0	0
nonPRDM6	PPP2R2B	0.527006	3.0682e-303	0	0
nonPRDM6	MCTP1	1.16436	0	0	0
nonPRDM6	MPPED2	0.286664	3.83745e-121	0	0
nonPRDM6	FGFR1	0.441052	0	0	0
nonPRDM6	LIMCH1	0.748719	0	0	0
nonPRDM6	ANK3	1.18028	0	0	0
nonPRDM6	FGF14	1.89135	0	0	0
nonPRDM6	SNHG14	1.1753	0	0	0
nonPRDM6	COL27A1	0.395509	6.92378e-87	0	0
nonPRDM6	FRMPD4	1.03128	0	0	0
nonPRDM6	AC107223.1	0.640547	0	0	0
nonPRDM6	CLSTN2	0.594642	0	0	0
nonPRDM6	SORBS2	0.432349	9.9898e-295	0	0
nonPRDM6	SSTR2	0.647233	0	0	0
nonPRDM6	DLGAP2	0.723038	0	0	0
nonPRDM6	SYT4	1.46414	0	0	0
nonPRDM6	PRAG1	0.436888	0	0	0
nonPRDM6	SPON1	0.427476	1.85277e-183	0	0
nonPRDM6	EPHB1	1.17968	0	0	0
nonPRDM6	RNF165	0.276507	8.37543e-107	0	0
nonPRDM6	PRKACB	0.305275	7.33147e-108	0	0
nonPRDM6	ST3GAL5	0.459506	0	0	0
nonPRDM6	RFX3	0.929627	0	0	0
nonPRDM6	ZNF423	0.284708	2.49133e-72	0	0
nonPRDM6	RCAN3	0.323103	0	0	0
nonPRDM6	FBXL7	0.306329	2.06859e-288	0	0
nonPRDM6	SH3GL3	0.384067	4.64546e-145	0	0
nonPRDM6	MYO10	0.663482	0	0	0
nonPRDM6	AGBL1	1.33883	0	0	0
nonPRDM6	PDS5B	0.420254	6.15405e-204	0	0
nonPRDM6	UNC80	0.276192	2.23534e-116	0	0
nonPRDM6	SYN2	0.533855	1.35068e-285	0	0
nonPRDM6	ARPP21	1.00192	0	0	0
nonPRDM6	KCNIP4	1.42792	0	0	0
nonPRDM6	GPM6A	0.269717	1.97079e-94	0	0
nonPRDM6	RAB3C	0.879606	0	0	0
nonPRDM6	SNCA	0.598491	0	0	0
nonPRDM6	GRIK4	0.401984	1.76281e-261	0	0
nonPRDM6	STXBP5L	1.5517	0	0	0
nonPRDM6	RYBP	0.550664	8.08607e-280	0	0
nonPRDM6	PPM1L	0.649497	0	0	0
nonPRDM6	ADGRL3	0.269741	1.63728e-56	0	0
nonPRDM6	ANKS1B	0.759858	0	0	0
nonPRDM6	KLHDC8A	0.569029	0	0	0
nonPRDM6	AMPH	0.303251	2.62846e-154	0	0
nonPRDM6	BRINP1	0.917973	0	0	0
nonPRDM6	TLL1	0.700578	9.48298e-236	0	1
nonPRDM6	TENM1	0.388574	7.76328e-146	0	0
nonPRDM6	PAK3	0.388364	3.37585e-181	0	0
nonPRDM6	DOCK3	1.00946	0	0	0
nonPRDM6	ADGRB3	0.777184	8.0896e-291	0	0
nonPRDM6	AIG1	0.31979	2.3444e-123	0	0
nonPRDM6	APBA1	0.690733	0	0	0
nonPRDM6	ERBB4	0.773342	0	0	0
nonPRDM6	NEO1	0.60548	0	0	0
nonPRDM6	SYNE1	1.39135	0	0	0
nonPRDM6	CHGB	0.25033	1.38538e-70	0	0
nonPRDM6	GNG2	0.323975	1.75961e-141	0	0
nonPRDM6	FSTL5	0.476868	0	0	0
nonPRDM6	ATP2B1	0.523378	3.85712e-206	0	0
nonPRDM6	KALRN	0.461784	6.00658e-192	0	0
nonPRDM6	FOCAD	0.313018	7.27331e-117	0	0
nonPRDM6	PRANCR	0.729249	0	0	0
nonPRDM6	NCAM2	0.978323	0	0	0
nonPRDM6	XYLT1	0.475518	0	0	0
