# Supplementary material for: Oncogene aberrations drive medulloblastoma progression, not initiation
Source: Nature. 2025 May 7;642(8069):1062–72. doi: 10.1038/s41586-025-08973-5 (PMC12222029; doi:10.1038/s41586-025-08973-5)
Supplement: Supplementary file 1 — Supplementary Tables 1–8. [file 41586_2025_8973_MOESM1_ESM.zip › 2024-01-00144D-s1/Supplementary Table 3.xlsx]

## Sheet: Supplementary Table 3
Subclone	CRE chr	CRE start	CRE end	Genes	MaxCor
MYC	chr1	933371	933870	SAMD11	0.777253
MYC	chr1	935755	936254	SAMD11	0.784918
MYC	chr1	940114	940613	SAMD11	0.668309
MYC	chr1	944721	945220	NOC2L	0.303627
MYC	chr1	1304613	1305112	ACAP3	0.603261
MYC	chr1	2465348	2465847	RER1,PLCH2	0.304826
MYC	chr1	2470432	2470931	PLCH2	0.309209
MYC	chr1	2472034	2472533	PLCH2	0.428507
MYC	chr1	6003739	6004238	RPL22	0.424355
MYC	chr1	10678197	10678696	CASZ1	0.716944
MYC	chr1	10679535	10680034	CASZ1	0.699381
MYC	chr1	10793831	10794330	CASZ1	0.708313
MYC	chr1	11448758	11449257	DRAXIN	0.556207
MYC	chr1	11478575	11479074	DISP3	0.679864
MYC	chr1	11691350	11691849	DRAXIN	0.77295
MYC	chr1	11700546	11701045	DRAXIN	0.703179
MYC	chr1	16921640	16922139	CROCC	0.403563
MYC	chr1	18107257	18107756	IGSF21	0.367802
MYC	chr1	18191325	18191824	IGSF21	0.498721
MYC	chr1	19405559	19406058	EMC1	0.394125
MYC	chr1	21620443	21620942	RAP1GAP	0.339315
MYC	chr1	22212608	22213107	WNT4	0.323292
MYC	chr1	22563192	22563691	EPHA8	0.518504
MYC	chr1	22582980	22583479	EPHA8	0.486564
MYC	chr1	22612582	22613081	EPHA8	0.594852
MYC	chr1	22613787	22614286	EPHA8	0.407804
MYC	chr1	22916365	22916864	AL031428.1	0.477907
MYC	chr1	22969259	22969758	KDM1A,AL031428.1	0.351658
MYC	chr1	25953072	25953571	STMN1	0.364196
MYC	chr1	26723281	26723780	NUDC	0.312218
MYC	chr1	28830797	28831296	OPRD1	0.594063
MYC	chr1	29211588	29212087	PTPRU	0.306009
MYC	chr1	32062455	32062954	TMEM39B,EIF3I	0.336836
MYC	chr1	32765095	32765594	HPCA	0.683581
MYC	chr1	32882211	32882710	HPCA	0.652185
MYC	chr1	32885617	32886116	HPCA	0.590201
MYC	chr1	33152958	33153457	AL020995.1,AK2	0.427677
MYC	chr1	33426867	33427366	PHC2	0.341406
MYC	chr1	41366112	41366611	FOXO6	0.593336
MYC	chr1	41366638	41367137	FOXO6	0.487848
MYC	chr1	41380941	41381440	FOXO6	0.342452
MYC	chr1	41390187	41390686	HIVEP3	0.328595
MYC	chr1	41399064	41399563	FOXO6	0.313445
MYC	chr1	42421155	42421654	FOXJ3	0.534046
MYC	chr1	44314329	44314828	RNF220	0.346743
MYC	chr1	44843122	44843621	PTCH2	0.543619
MYC	chr1	44947439	44947938	EIF2B3	0.582752
MYC	chr1	46466542	46467041	UQCRH	0.459084
MYC	chr1	53115902	53116401	SCP2,CZIB	0.483674
MYC	chr1	53311223	53311722	LRP8	0.386639
MYC	chr1	53319509	53320008	CZIB,MAGOH	0.307684
MYC	chr1	54273721	54274220	SSBP3	0.377145
MYC	chr1	54318310	54318809	MRPL37	0.445971
MYC	chr1	54325770	54326269	SSBP3	0.348591
MYC	chr1	54342822	54343321	MRPL37	0.547747
MYC	chr1	56645055	56645554	PRKAA2	0.697664
MYC	chr1	59509242	59509741	FGGY	0.506864
MYC	chr1	63806999	63807498	ROR1	0.443624
MYC	chr1	74506229	74506728	ERICH3	0.469923
MYC	chr1	76880449	76880948	ST6GALNAC5	0.317978
MYC	chr1	81478152	81478651	ADGRL2,AC117944.1	0.373944
MYC	chr1	84583162	84583661	RPF1,SSX2IP,LPAR3	0.449732
MYC	chr1	144551965	144552464	NBPF15	0.557423
MYC	chr1	151711325	151711824	AL589765.1	0.355104
MYC	chr1	151716692	151717191	CELF3,AL589765.1	0.509814
MYC	chr1	153544936	153545435	S100A6	0.626779
MYC	chr1	154448183	154448682	ADAR,KCNN3	0.505567
MYC	chr1	154665980	154666479	AL606500.1	0.437453
MYC	chr1	154847876	154848375	AL606500.1	0.382677
MYC	chr1	154855988	154856487	AL606500.1	0.443056
MYC	chr1	155194597	155195096	THBS3-AS1,THBS3	0.475033
MYC	chr1	155976009	155976508	ARHGEF2	0.41143
MYC	chr1	156070446	156070945	ARHGEF2,MEX3A	0.546648
MYC	chr1	156073678	156074177	SMG5	0.332169
MYC	chr1	156082304	156082803	MEX3A,LMNA	0.376379
MYC	chr1	156439025	156439524	MIR9-1HG	0.619017
MYC	chr1	156439560	156440059	MIR9-1HG	0.547882
MYC	chr1	156489032	156489531	CCT3,TSACC	0.591539
MYC	chr1	156860600	156861099	MRPL24,HDGF	0.424363
MYC	chr1	159171230	159171729	CADM3	0.342562
MYC	chr1	159938101	159938600	IGSF9	0.664145
MYC	chr1	159945428	159945927	IGSF9	0.622587
MYC	chr1	160362397	160362896	VANGL2	0.408555
MYC	chr1	160366696	160367195	NHLH1	0.525047
MYC	chr1	160400196	160400695	VANGL2	0.397001
MYC	chr1	164707100	164707599	PBX1,AL357568.1	0.688772
MYC	chr1	164774639	164775138	AL357568.1	0.522781
MYC	chr1	164784136	164784635	AL357568.1	0.427559
MYC	chr1	165235932	165236431	LMX1A,LMX1A-AS2	0.404872
MYC	chr1	166153876	166154375	FAM78B	0.730513
MYC	chr1	166166875	166167374	FAM78B	0.652318
MYC	chr1	167137175	167137674	GPA33,STYXL2	0.359722
MYC	chr1	167186740	167187239	POU2F1	0.685254
MYC	chr1	167196075	167196574	POU2F1	0.596099
MYC	chr1	171017368	171017867	MROH9,FMO3	0.322339
MYC	chr1	174023389	174023888	DARS2,GAS5,RABGAP1L	0.373347
MYC	chr1	174799408	174799907	RABGAP1L-AS1,CACYBP	0.541593
MYC	chr1	178651621	178652120	RALGPS2,ANGPTL1	0.530761
MYC	chr1	179145627	179146126	ABL2	0.430313
MYC	chr1	179146402	179146901	ABL2	0.521241
MYC	chr1	180198183	180198682	LHX4	0.495564
MYC	chr1	180229745	180230244	LHX4	0.814019
MYC	chr1	180299439	180299938	LHX4	0.314602
MYC	chr1	180353911	180354410	LHX4	0.541113
MYC	chr1	180358579	180359078	LHX4	0.36622
MYC	chr1	180927796	180928295	KIAA1614	0.355953
MYC	chr1	181075702	181076201	IER5	0.34589
MYC	chr1	182304644	182305143	LINC01344	0.664713
MYC	chr1	182309639	182310138	LINC01344	0.711573
MYC	chr1	182317742	182318241	LINC01344	0.402052
MYC	chr1	182615531	182616030	GLUL	0.46271
MYC	chr1	182616169	182616668	DHX9	0.473252
MYC	chr1	182699173	182699672	RGS16,DHX9	0.351707
MYC	chr1	182699686	182700185	RGS16,DHX9	0.354001
MYC	chr1	182838994	182839493	DHX9	0.502223
MYC	chr1	184469382	184469881	EDEM3	0.550953
MYC	chr1	190478655	190479154	AL354771.1,LINC01351	0.610458
MYC	chr1	190849339	190849838	LINC01720,AL138927.1	0.414459
MYC	chr1	197464031	197464530	DENND1B	0.304436
MYC	chr1	197465908	197466407	DENND1B	0.350206
MYC	chr1	197617988	197618487	DENND1B	0.64822
MYC	chr1	197674179	197674678	DENND1B,LHX9	0.715508
MYC	chr1	197675752	197676251	DENND1B	0.686637
MYC	chr1	197902672	197903171	C1orf53	0.399451
MYC	chr1	198935416	198935915	MIR181A1HG	0.745959
MYC	chr1	198995127	198995626	MIR181A1HG	0.534448
MYC	chr1	200669777	200670276	KIF14	0.350786
MYC	chr1	201011621	201012120	TMEM9	0.346778
MYC	chr1	201016198	201016697	AL358473.1	0.447991
MYC	chr1	201021015	201021514	KIF21B	0.682662
MYC	chr1	201021711	201022210	KIF21B	0.695052
MYC	chr1	201023505	201024004	KIF21B,AL358473.1	0.406411
MYC	chr1	201053834	201054333	KIF21B	0.648078
MYC	chr1	201055958	201056457	AL358473.1	0.5726
MYC	chr1	201112231	201112730	CACNA1S	0.716244
MYC	chr1	201114045	201114544	AL358473.1,AL358473.2,CACNA1S	0.372079
MYC	chr1	201136624	201137123	CACNA1S	0.568734
MYC	chr1	201138176	201138675	AL358473.1	0.507502
MYC	chr1	201171319	201171818	TMEM9	0.575623
MYC	chr1	201268537	201269036	AL358473.1,AL358473.2,CACNA1S,TMEM9	0.415345
MYC	chr1	201469023	201469522	TNNT2,TNNI1,PHLDA3	0.394419
MYC	chr1	201650315	201650814	NAV1,IPO9-AS1,IPO9	0.510802
MYC	chr1	201702842	201703341	NAV1,IPO9-AS1,IPO9	0.347929
MYC	chr1	201925920	201926419	IPO9,TIMM17A	0.445655
MYC	chr1	202168017	202168516	UBE2T	0.491711
MYC	chr1	202270886	202271385	PPP1R12B	0.465313
MYC	chr1	203085884	203086383	TMEM183A	0.426595
MYC	chr1	203325519	203326018	BTG2	0.611114
MYC	chr1	203487579	203488078	ATP2B4	0.525742
MYC	chr1	203522151	203522650	ATP2B4	0.488536
MYC	chr1	203637423	203637922	ATP2B4	0.344658
MYC	chr1	203769426	203769925	ATP2B4	0.437669
MYC	chr1	203860498	203860997	ATP2B4	0.496712
MYC	chr1	204359665	204360164	MDM4,AL512306.3	0.54524
MYC	chr1	204637525	204638024	MDM4	0.570154
MYC	chr1	204712149	204712648	MDM4,LRRN2	0.58716
MYC	chr1	204929060	204929559	NFASC	0.495336
MYC	chr1	205256906	205257405	TMCC2	0.57051
MYC	chr1	205352262	205352761	TMCC2,CDK18	0.409904
MYC	chr1	205356701	205357200	KLHDC8A	0.517873
MYC	chr1	205360122	205360621	KLHDC8A	0.456776
MYC	chr1	205425161	205425660	LEMD1,BLACAT1	0.402933
MYC	chr1	205456951	205457450	LEMD1	0.63774
MYC	chr1	205463683	205464182	NUCKS1	0.581608
MYC	chr1	205481611	205482110	NUCKS1	0.546404
MYC	chr1	205485416	205485915	CDK18,NUCKS1	0.37817
MYC	chr1	205495349	205495848	CDK18	0.652549
MYC	chr1	205543329	205543828	ELK4	0.493909
MYC	chr1	205546527	205547026	MFSD4A	0.554461
MYC	chr1	205670462	205670961	CDK18,SLC45A3	0.478593
MYC	chr1	207884218	207884717	MIR29B2CHG	0.69688
MYC	chr1	207971523	207972022	CD46	0.372237
MYC	chr1	209926029	209926528	UTP25	0.452272
MYC	chr1	209937871	209938370	SYT14	0.594734
MYC	chr1	210232410	210232909	SERTAD4	0.631154
MYC	chr1	210250597	210251096	SERTAD4	0.460893
MYC	chr1	210251251	210251750	SERTAD4	0.635327
MYC	chr1	210291987	210292486	HHAT	0.631302
MYC	chr1	210754954	210755453	KCNH1	0.472896
MYC	chr1	211133985	211134484	RCOR3	0.566453
MYC	chr1	211485158	211485657	RD3	0.752684
MYC	chr1	211490285	211490784	RD3	0.560782
MYC	chr1	211491955	211492454	RD3	0.746202
MYC	chr1	211493807	211494306	RD3	0.647543
MYC	chr1	211494359	211494858	RD3	0.713473
MYC	chr1	211675455	211675954	RD3	0.581687
MYC	chr1	212950229	212950728	FLVCR1,ANGEL2	0.347813
MYC	chr1	214280853	214281352	SMYD2	0.467189
MYC	chr1	216422767	216423266	USH2A-AS1	0.341561
MYC	chr1	220363161	220363660	RAB3GAP2	0.529987
MYC	chr1	220527887	220528386	MARK1	0.485337
MYC	chr1	220786576	220787075	MTARC1,HLX-AS1,HLX	0.445416
MYC	chr1	221274383	221274882	LINC02817,AL360013.2	0.687458
MYC	chr1	221310096	221310595	LINC02817,AL360013.2,AL360013.3	0.62047
MYC	chr1	222017987	222018486	LINC01655,LINC02257,LINC02474,LINC01705,AL356108.1	0.312029
MYC	chr1	222071450	222071949	LINC02257,LINC02474,LINC01705,AL356108.1	0.377918
MYC	chr1	222617575	222618074	MIA3	0.423753
MYC	chr1	223022926	223023425	TLR5,SUSD4	0.52681
MYC	chr1	223364101	223364600	SUSD4	0.61019
MYC	chr1	223420953	223421452	SUSD4	0.32464
MYC	chr1	224356584	224357083	CNIH4	0.543472
MYC	chr1	225462909	225463408	ENAH	0.477705
MYC	chr1	225652901	225653400	ENAH	0.661802
MYC	chr1	226309008	226309507	LIN9,PARP1	0.554788
MYC	chr1	226360301	226360800	LIN9	0.384248
MYC	chr1	226474462	226474961	LIN9	0.310935
MYC	chr1	227887103	227887602	ARF1,MRPL55	0.425354
MYC	chr1	227919838	227920337	MRPL55	0.445049
MYC	chr1	228275856	228276355	AL353593.2,TRIM11	0.435658
MYC	chr1	228781151	228781650	RHOU	0.478863
MYC	chr1	229205375	229205874	NUP133	0.351936
MYC	chr1	229380493	229380992	RAB4A,CCSAP	0.484683
MYC	chr1	229411027	229411526	RAB4A,CCSAP,URB2	0.603995
MYC	chr1	230177056	230177555	GALNT2	0.389562
MYC	chr1	230426198	230426697	COG2	0.326145
MYC	chr1	230759018	230759517	COG2,ARV1	0.428971
MYC	chr1	230868345	230868844	COG2,C1orf198	0.423867
MYC	chr1	231611741	231612240	DISC1	0.756575
MYC	chr1	231628346	231628845	DISC1,AL136171.2	0.756986
MYC	chr1	231866885	231867384	DISC1	0.713807
MYC	chr1	231934755	231935254	AL136171.2	0.43469
MYC	chr1	231941735	231942234	AL136171.2	0.409776
MYC	chr1	232250810	232251309	SIPA1L2	0.610066
MYC	chr1	232969756	232970255	NTPCR	0.836976
MYC	chr1	233904417	233904916	SLC35F3	0.844236
MYC	chr1	233998842	233999341	SLC35F3	0.851401
MYC	chr1	234281823	234282322	AL355472.2	0.472764
MYC	chr1	234478943	234479442	COA6	0.479267
MYC	chr1	234588358	234588857	IRF2BP2	0.498754
MYC	chr1	234589335	234589834	AL355472.2	0.49843
MYC	chr1	234782104	234782603	AL160408.2,AL160408.3	0.452327
MYC	chr1	235649830	235650329	GNG4	0.601816
MYC	chr1	236472151	236472650	HEATR1	0.647043
MYC	chr1	236686174	236686673	HEATR1,MTR	0.626244
MYC	chr1	237041854	237042353	MTR,RYR2	0.609557
MYC	chr1	238439407	238439906	AL356010.2,LINC01139,AL359551.1	0.425717
MYC	chr1	238672159	238672658	LINC01139,AL359551.1	0.345336
MYC	chr1	239386292	239386791	CHRM3	0.422056
MYC	chr1	243393035	243393534	AKT3	0.549103
MYC	chr1	244048747	244049246	LINC02774,ZBTB18	0.310026
MYC	chr1	244652753	244653252	DESI2	0.613829
MYC	chr1	244730554	244731053	COX20	0.560623
MYC	chr1	244770504	244771003	COX20,HNRNPU	0.565813
MYC	chr1	244862887	244863386	HNRNPU	0.608374
MYC	chr1	247007850	247008349	AHCTF1,ZNF124	0.375431
MYC	chr1	247856896	247857395	TRIM58	0.834821
MYC	chr1	247857411	247857910	TRIM58	0.694792
MYC	chr10	3126997	3127496	PFKP	0.402689
MYC	chr10	10508209	10508708	CELF2-DT	0.36239
MYC	chr10	12481869	12482368	CAMK1D	0.400288
MYC	chr10	18290612	18291111	CACNB2	0.778023
MYC	chr10	18397877	18398376	AL450384.2	0.735737
MYC	chr10	31134126	31134625	ZEB1	0.420764
MYC	chr10	31204048	31204547	ZEB1	0.513209
MYC	chr10	44233523	44234022	CXCL12	0.412692
MYC	chr10	44512769	44513268	CXCL12	0.451965
MYC	chr10	47377490	47377989	RBP3,ZNF488	0.345547
MYC	chr10	48476281	48476780	ARHGAP22	0.383971
MYC	chr10	59176255	59176754	PHYHIPL	0.319738
MYC	chr10	77413231	77413730	KCNMA1-AS3	0.454738
MYC	chr10	78043466	78043965	RPS24	0.387923
MYC	chr10	79446339	79446838	ZCCHC24	0.456025
MYC	chr10	84185480	84185979	CDHR1	0.758619
MYC	chr10	84194297	84194796	CDHR1	0.782282
MYC	chr10	91879387	91879886	BTAF1	0.324762
MYC	chr10	97788949	97789448	CRTAC1	0.466418
MYC	chr10	102117419	102117918	LDB1,PPRC1	0.317974
MYC	chr10	102418589	102419088	PSD	0.47261
MYC	chr10	103276827	103277326	INA	0.616384
MYC	chr10	103281699	103282198	INA,PDCD11	0.528141
MYC	chr10	103859573	103860072	SH3PXD2A-AS1	0.510936
MYC	chr10	118818639	118819138	CACUL1	0.469269
MYC	chr10	122479024	122479523	HTRA1	0.439478
MYC	chr11	369188	369687	PSMD13,B4GALNT4,PHRF1	0.429231
MYC	chr11	859588	860087	AP006623.1	0.492984
MYC	chr11	875704	876203	AP006623.1	0.498687
MYC	chr11	1564424	1564923	DUSP8	0.563061
MYC	chr11	8080909	8081408	TUB	0.537891
MYC	chr11	8329781	8330280	LMO1	0.370062
MYC	chr11	10728936	10729435	CTR9,EIF4G2	0.426369
MYC	chr11	12844554	12845053	TEAD1	0.561624
MYC	chr11	12845977	12846476	TEAD1	0.378209
MYC	chr11	22491775	22492274	SLC17A6	0.612359
MYC	chr11	30387823	30388322	ARL14EP,MPPED2,MPPED2-AS1	0.513974
MYC	chr11	32225431	32225930	RCN1	0.58293
MYC	chr11	32255839	32256338	RCN1	0.358476
MYC	chr11	35419237	35419736	SLC1A2	0.643318
MYC	chr11	35616430	35616929	FJX1	0.432854
MYC	chr11	36253171	36253670	COMMD9	0.357567
MYC	chr11	43941525	43942024	C11orf96	0.470387
MYC	chr11	44963078	44963577	TP53I11	0.311108
MYC	chr11	45440750	45441249	CHST1	0.32695
MYC	chr11	47007633	47008132	ARFGAP2,NR1H3	0.458063
MYC	chr11	57458351	57458850	RTN4RL2	0.603199
MYC	chr11	57480310	57480809	SSRP1,RTN4RL2	0.523645
MYC	chr11	57482627	57483126	SSRP1,RTN4RL2	0.589955
MYC	chr11	61295140	61295639	VWCE	0.68004
MYC	chr11	63909756	63910255	RTN3	0.423442
MYC	chr11	63916989	63917488	RCOR2	0.565972
MYC	chr11	63917690	63918189	RCOR2	0.482699
MYC	chr11	64131722	64132221	RCOR2,DNAJC4,PPP1R14B	0.437974
MYC	chr11	64643438	64643937	NRXN2	0.469699
MYC	chr11	67605172	67605671	PITPNM1,CDK2AP2,GSTP1,OR7E11P	0.475481
MYC	chr11	67732054	67732553	CABP2,GSTP1	0.478735
MYC	chr11	72308499	72308998	LAMTOR1	0.572196
MYC	chr11	72629215	72629714	PDE2A	0.365759
MYC	chr11	75635162	75635661	RPS3	0.513419
MYC	chr11	75639783	75640282	RPS3,MAP6	0.317917
MYC	chr11	78030467	78030966	ALG8	0.482218
MYC	chr11	78108979	78109478	NDUFC2	0.466018
MYC	chr11	78737173	78737672	TENM4	0.444041
MYC	chr11	96236888	96237387	AP000779.1,JRKL	0.521993
MYC	chr11	100761719	100762218	ARHGAP42	0.478903
MYC	chr11	109502649	109503148	C11orf87	0.4281
MYC	chr11	112961076	112961575	NCAM1	0.519652
MYC	chr11	115159034	115159533	CADM1	0.467709
MYC	chr11	116478653	116479152	LINC02151	0.393069
MYC	chr11	117052173	117052672	SIK3	0.371767
MYC	chr11	118435218	118435717	ATP5MG	0.430536
MYC	chr11	118909074	118909573	RPS25	0.557236
MYC	chr11	119368238	119368737	USP2,USP2-AS1	0.363357
MYC	chr11	119368739	119369238	USP2	0.47979
MYC	chr11	119626899	119627398	NECTIN1	0.455098
MYC	chr11	123351270	123351769	GRAMD1B	0.303633
MYC	chr11	123405068	123405567	GRAMD1B	0.546711
MYC	chr11	124843073	124843572	MSANTD2	0.325327
MYC	chr11	126359610	126360109	ST3GAL4	0.672694
MYC	chr11	134053604	134054103	JAM3	0.40046
MYC	chr11	134532122	134532621	B3GAT1	0.356654
MYC	chr12	1924444	1924943	CACNA2D4	0.511367
MYC	chr12	2846004	2846503	TULP3	0.61956
MYC	chr12	3207123	3207622	PRMT8	0.374817
MYC	chr12	3247745	3248244	THCAT155	0.350492
MYC	chr12	3341984	3342483	PRMT8	0.475019
MYC	chr12	4294069	4294568	CCND2	0.418107
MYC	chr12	4303798	4304297	CCND2,AC008012.1,TIGAR	0.46401
MYC	chr12	4307818	4308317	TIGAR	0.344638
MYC	chr12	4441443	4441942	CCND2,RAD51AP1	0.303757
MYC	chr12	5688181	5688680	ANO2	0.676142
MYC	chr12	6839737	6840236	GNB3	0.624028
MYC	chr12	6840434	6840933	GNB3	0.649912
MYC	chr12	6846255	6846754	GNB3	0.611566
MYC	chr12	12684361	12684860	GPR19,AC008115.2	0.431586
MYC	chr12	13093635	13094134	FAM234B	0.523009
MYC	chr12	13095531	13096030	FAM234B,GSG1	0.671802
MYC	chr12	13390332	13390831	GRIN2B	0.35229
MYC	chr12	14797317	14797816	WBP11	0.463038
MYC	chr12	14797992	14798491	WBP11	0.516463
MYC	chr12	15186544	15187043	RERG	0.405942
MYC	chr12	16608206	16608705	LMO3,AC007529.2	0.564772
MYC	chr12	16757076	16757575	AC007529.2,AC007529.1	0.702015
MYC	chr12	16880890	16881389	AC007529.2,AC007529.1	0.615925
MYC	chr12	30926329	30926828	TSPAN11	0.365554
MYC	chr12	31651847	31652346	AC068774.1	0.66318
MYC	chr12	32159922	32160421	BICD1	0.558545
MYC	chr12	32501882	32502381	FGD4	0.399457
MYC	chr12	40684960	40685459	CNTN1	0.604275
MYC	chr12	40692109	40692608	CNTN1	0.600947
MYC	chr12	44876140	44876639	AC008127.1	0.339914
MYC	chr12	48999268	48999767	DDN,DDN-AS1	0.647476
MYC	chr12	49979038	49979537	SMARCD1	0.304438
MYC	chr12	49983816	49984315	COX14	0.338814
MYC	chr12	53938364	53938863	HOXC9,FLJ12825	0.433377
MYC	chr12	54162728	54163227	LINC02381	0.436184
MYC	chr12	54166730	54167229	LINC02381	0.545166
MYC	chr12	56154398	56154897	MYL6B	0.432925
MYC	chr12	57219357	57219856	NXPH4	0.574107
MYC	chr12	57452068	57452567	ARHGAP9,MARS1,ARHGEF25	0.496498
MYC	chr12	58888115	58888614	LRIG3	0.605434
MYC	chr12	64824361	64824860	TBC1D30,LINC02231	0.568982
MYC	chr12	67772631	67773130	DYRK2	0.664054
MYC	chr12	75602046	75602545	AC078923.1	0.381116
MYC	chr12	75820654	75821153	PHLDA1	0.425057
MYC	chr12	75837699	75838198	PHLDA1,AC011611.4	0.468499
MYC	chr12	75877911	75878410	PHLDA1	0.471421
MYC	chr12	78863366	78863865	SYT1,AC090709.1	0.699998
MYC	chr12	78864406	78864905	SYT1	0.848262
MYC	chr12	78938578	78939077	AC090709.1	0.867434
MYC	chr12	81598156	81598655	AC069228.1	0.541891
MYC	chr12	84912578	84913077	SLC6A15	0.815572
MYC	chr12	85036103	85036602	SLC6A15,LRRIQ1	0.427463
MYC	chr12	89544546	89545045	AC025034.1,ATP2B1	0.492085
MYC	chr12	93023023	93023522	AC138123.1	0.40413
MYC	chr12	95548582	95549081	USP44	0.443477
MYC	chr12	96070859	96071358	ELK3	0.559468
MYC	chr12	107371116	107371615	BTBD11	0.537872
MYC	chr12	109678665	109679164	TRPV4	0.371633
MYC	chr12	111034468	111034967	CUX2	0.610807
MYC	chr12	112330543	112331042	RPL6	0.362929
MYC	chr12	118980550	118981049	SRRM4	0.366839
MYC	chr12	118981173	118981672	SRRM4	0.440717
MYC	chr12	119006698	119007197	SRRM4	0.423939
MYC	chr12	119008720	119009219	LINC02439,SRRM4	0.421397
MYC	chr12	119338901	119339400	AC084880.2,LINC00934	0.447225
MYC	chr12	119412995	119413494	AC084880.2,LINC00934	0.338276
MYC	chr12	120361600	120362099	MSI1	0.60011
MYC	chr12	120362948	120363447	MSI1	0.483912
MYC	chr12	124232351	124232850	NCOR2	0.417325
MYC	chr12	124463399	124463898	NCOR2	0.339708
MYC	chr12	124549017	124549516	NCOR2	0.414111
MYC	chr12	125161591	125162090	AACS,TMEM132B	0.442377
MYC	chr12	125186054	125186553	AACS	0.521856
MYC	chr12	125272283	125272782	AACS,TMEM132B	0.50552
MYC	chr12	127145853	127146352	AC079949.1	0.313495
MYC	chr12	132428516	132429015	FBRSL1	0.628328
MYC	chr12	132429553	132430052	FBRSL1	0.659452
MYC	chr12	132430207	132430706	FBRSL1	0.666975
MYC	chr12	132444981	132445480	FBRSL1	0.634692
MYC	chr12	132445926	132446425	FBRSL1	0.401131
MYC	chr12	132450213	132450712	AC148476.1,FBRSL1	0.364207
MYC	chr12	132465435	132465934	FBRSL1	0.479202
MYC	chr12	132559726	132560225	FBRSL1	0.470665
MYC	chr13	26540298	26540797	WASF3	0.523443
MYC	chr13	26811559	26812058	GPR12	0.432751
MYC	chr13	31209130	31209629	B3GLCT	0.647444
MYC	chr13	31882703	31883202	FRY,FRY-AS1	0.587932
MYC	chr13	35476493	35476992	MAB21L1	0.711102
MYC	chr13	35514142	35514641	MAB21L1	0.361831
MYC	chr13	35787918	35788417	DCLK1	0.327858
MYC	chr13	36920007	36920506	SMAD9	0.763977
MYC	chr13	46572058	46572557	ESD	0.49701
MYC	chr13	46622839	46623338	LRCH1	0.484399
MYC	chr13	50941040	50941539	RNASEH2B	0.403035
MYC	chr13	52848416	52848915	PCDH8	0.392567
MYC	chr13	57056541	57057040	PRR20C	0.382133
MYC	chr13	66443968	66444467	PCDH9	0.664309
MYC	chr13	69457208	69457707	KLHL1	0.539021
MYC	chr13	70838116	70838615	LINC00348	0.458044
MYC	chr13	91347273	91347772	MIR17HG	0.595929
MYC	chr13	93270659	93271158	GPC6,AL160159.1	0.486344
MYC	chr13	93461788	93462287	AL160159.1	0.468639
MYC	chr13	93497215	93497714	AL160159.1	0.426438
MYC	chr13	94479489	94479988	DCT	0.339817
MYC	chr13	99053582	99054081	DOCK9-DT	0.459936
MYC	chr13	99103497	99103996	DOCK9-DT	0.323085
MYC	chr13	113001366	113001865	F10	0.363468
MYC	chr14	21094288	21094787	ZNF219,HNRNPC	0.352281
MYC	chr14	23020695	23021194	MRPL52,PSMB5	0.320883
MYC	chr14	23023117	23023616	PSMB5	0.419772
MYC	chr14	23024987	23025486	C14orf93,PSMB5	0.526966
MYC	chr14	23512267	23512766	ZFHX2-AS1	0.317437
MYC	chr14	23512861	23513360	ZFHX2-AS1,ZFHX2	0.404926
MYC	chr14	24079582	24080081	DHRS4-AS1,CARMIL3,CPNE6	0.485655
MYC	chr14	24081732	24082231	NRL	0.71752
MYC	chr14	24086530	24087029	NRL	0.704552
MYC	chr14	28766444	28766943	FOXG1-AS1	0.647834
MYC	chr14	29275147	29275646	AL133166.1	0.719446
MYC	chr14	32224939	32225438	ARHGAP5	0.546532
MYC	chr14	35386648	35387147	NFKBIA	0.328225
MYC	chr14	35533804	35534303	INSM2	0.415299
MYC	chr14	51319105	51319604	FRMD6	0.463706
MYC	chr14	54472301	54472800	CNIH1,GMFB	0.317378
MYC	chr14	56730433	56730932	OTX2	0.564478
MYC	chr14	56742350	56742849	AL161757.5,AL161757.4	0.427472
MYC	chr14	56810273	56810772	OTX2	0.443391
MYC	chr14	56891094	56891593	OTX2-AS1,AL161757.4	0.568745
MYC	chr14	57066827	57067326	EXOC5	0.45723
MYC	chr14	57068337	57068836	AL391152.1	0.504132
MYC	chr14	59919812	59920311	DHRS7	0.33209
MYC	chr14	60327610	60328109	C14orf39	0.417808
MYC	chr14	63471647	63472146	PPP2R5E	0.54013
MYC	chr14	66680155	66680654	GPHN	0.381571
MYC	chr14	76715641	76716140	AC007376.2,VASH1	0.584007
MYC	chr14	76778502	76779001	AC007376.2,VASH1	0.428396
MYC	chr14	77141574	77142073	ZDHHC22	0.397516
MYC	chr14	77142150	77142649	ZDHHC22	0.321165
MYC	chr14	81686498	81686997	LINC01467,AL355838.1	0.445113
MYC	chr14	91155033	91155532	CCDC88C	0.49413
MYC	chr14	91369463	91369962	CCDC88C	0.558077
MYC	chr14	91375364	91375863	CCDC88C	0.608807
MYC	chr14	91390103	91390602	CCDC88C	0.554382
MYC	chr14	91394006	91394505	CCDC88C	0.690909
MYC	chr14	91394668	91395167	CCDC88C	0.65557
MYC	chr14	93462488	93462987	UNC79	0.357302
MYC	chr14	94048739	94049238	OTUB2	0.318456
MYC	chr14	96001808	96002307	C14orf132	0.579278
MYC	chr14	96090536	96091035	C14orf132	0.600308
MYC	chr14	97832697	97833196	LINC01550	0.807004
MYC	chr14	97930107	97930606	LINC01550	0.665173
MYC	chr14	97977888	97978387	LINC01550	0.488078
MYC	chr14	99272043	99272542	BCL11B	0.651367
MYC	chr14	99274576	99275075	BCL11B	0.638913
MYC	chr14	99425360	99425859	SETD3	0.616892
MYC	chr14	99605200	99605699	CCDC85C	0.569083
MYC	chr14	100587148	100587647	BEGAIN	0.555088
MYC	chr14	100589080	100589579	BEGAIN	0.58766
MYC	chr14	102539861	102540360	RCOR1	0.664224
MYC	chr14	102540464	102540963	RCOR1	0.674866
MYC	chr14	104035259	104035758	ATP5MPL	0.328212
MYC	chr14	105176007	105176506	JAG2,NUDT14	0.389404
MYC	chr15	26069178	26069677	LINC00929	0.507617
MYC	chr15	26146181	26146680	LINC00929	0.409007
MYC	chr15	26158362	26158861	LINC00929	0.591167
MYC	chr15	26772920	26773419	GABRB3	0.442743
MYC	chr15	26773496	26773995	GABRB3,GABRA5	0.452769
MYC	chr15	26866805	26867304	GABRA5	0.759682
MYC	chr15	26867569	26868068	GABRA5	0.527666
MYC	chr15	27095769	27096268	GABRA5,GABRG3,GABRG3-AS1	0.599525
MYC	chr15	27352046	27352545	AC104002.3	0.347402
MYC	chr15	27353787	27354286	AC104002.3	0.608365
MYC	chr15	31279955	31280454	KLF13	0.330144
MYC	chr15	34799369	34799868	GJD2,AC087457.1	0.474792
MYC	chr15	40092248	40092747	BMF	0.41514
MYC	chr15	40354414	40354913	BUB1B,DISP2	0.350036
MYC	chr15	47184479	47184978	SEMA6D	0.61131
MYC	chr15	47506224	47506723	AC023905.1	0.39041
MYC	chr15	47507503	47508002	AC023905.1	0.658971
MYC	chr15	52191160	52191659	GNB5	0.595779
MYC	chr15	52790178	52790677	ONECUT1	0.316925
MYC	chr15	60703269	60703768	RORA-AS1	0.312452
MYC	chr15	65421377	65421876	IGDCC4	0.678237
MYC	chr15	65990815	65991314	MEGF11	0.475526
MYC	chr15	66108748	66109247	MEGF11	0.320723
MYC	chr15	67968091	67968590	PIAS1	0.465609
MYC	chr15	67968901	67969400	PIAS1	0.337209
MYC	chr15	68231363	68231862	CLN6	0.526042
MYC	chr15	68578299	68578798	CORO2B	0.558359
MYC	chr15	68601738	68602237	CORO2B	0.563383
MYC	chr15	68602796	68603295	CORO2B	0.491107
MYC	chr15	68620685	68621184	ANP32A	0.44708
MYC	chr15	68623548	68624047	ANP32A	0.399143
MYC	chr15	68682254	68682753	ANP32A	0.337136
MYC	chr15	68700395	68700894	ANP32A	0.377004
MYC	chr15	72315913	72316412	AC009690.3,AC009690.2	0.481027
MYC	chr15	73051948	73052447	NEO1	0.483363
MYC	chr15	74224783	74225282	ISLR2	0.430538
MYC	chr15	74228617	74229116	ISLR2	0.321214
MYC	chr15	74239849	74240348	ISLR2,UBL7-AS1	0.345442
MYC	chr15	74245343	74245842	CCDC33	0.418647
MYC	chr15	74308321	74308820	ISLR2,AC010931.1	0.335367
MYC	chr15	74312342	74312841	ISLR2	0.42078
MYC	chr15	74821391	74821890	ULK3	0.380325
MYC	chr15	76196477	76196976	ETFA,AC027243.3	0.342951
MYC	chr15	77097326	77097825	PEAK1	0.450283
MYC	chr15	77607351	77607850	HMG20A	0.330726
MYC	chr15	78671677	78672176	CHRNA3,CHRNB4	0.452463
MYC	chr15	85504152	85504651	AKAP13	0.624181
MYC	chr15	88499019	88499518	MRPS11	0.561415
MYC	chr15	89362234	89362733	MIR9-3HG	0.464425
MYC	chr15	89469362	89469861	MIR9-3HG	0.345996
MYC	chr15	89760208	89760707	PEX11A,MESP2	0.348508
MYC	chr15	90637597	90638096	CRTC3	0.354291
MYC	chr15	91468852	91469351	CRAT37	0.44669
MYC	chr15	92344140	92344639	ST8SIA2	0.512677
MYC	chr15	93089122	93089621	RGMA,AC091078.1	0.335057
MYC	chr16	606593	607092	NME4,ANTKMT	0.39292
MYC	chr16	794473	794972	GNG13	0.409629
MYC	chr16	2150669	2151168	NPW	0.658786
MYC	chr16	2468185	2468684	TBC1D24,AC106820.4	0.419602
MYC	chr16	2468722	2469221	AC106820.4	0.616867
MYC	chr16	2471024	2471523	AC106820.4	0.587349
MYC	chr16	4244347	4244846	TFAP4	0.439793
MYC	chr16	9865004	9865503	GRIN2A	0.48023
MYC	chr16	13779614	13780113	U95743.1	0.620609
MYC	chr16	14375907	14376406	MIR193BHG	0.68556
MYC	chr16	19771736	19772235	KNOP1	0.515243
MYC	chr16	25925390	25925889	HS3ST4	0.588275
MYC	chr16	29679605	29680104	QPRT	0.583977
MYC	chr16	30028036	30028535	TLCD3B	0.512624
MYC	chr16	48001414	48001913	LONP2	0.413576
MYC	chr16	49281704	49282203	CBLN1,AC007614.1,ZNF423	0.397644
MYC	chr16	49472577	49473076	ZNF423	0.350621
MYC	chr16	49498627	49499126	ZNF423	0.396754
MYC	chr16	52546947	52547446	TOX3	0.706111
MYC	chr16	56191089	56191588	GNAO1	0.442143
MYC	chr16	56481092	56481591	OGFOD1	0.497331
MYC	chr16	57984814	57985313	KIFC3,CNGB1	0.435964
MYC	chr16	72425662	72426161	LINC01572	0.421621
MYC	chr16	81238263	81238762	GCSH	0.558366
MYC	chr16	84266325	84266824	MBTPS1,WFDC1	0.383716
MYC	chr16	85329355	85329854	GSE1	0.540027
MYC	chr16	85582547	85583046	C16orf74	0.301406
MYC	chr16	85624969	85625468	C16orf74	0.434337
MYC	chr16	85639493	85639992	COX4I1	0.678785
MYC	chr16	85650455	85650954	C16orf74	0.440791
MYC	chr16	85652351	85652850	COX4I1	0.472663
MYC	chr16	85652870	85653369	COX4I1	0.366854
MYC	chr16	85724881	85725380	C16orf74	0.491387
MYC	chr16	87822568	87823067	KLHDC4	0.38118
MYC	chr16	87834516	87835015	AC126696.2	0.333591
MYC	chr16	87925294	87925793	KLHDC4,AC126696.2	0.343167
MYC	chr16	88770763	88771262	PIEZO1,APRT	0.352544
MYC	chr16	88888975	88889474	APRT	0.59453
MYC	chr16	89375039	89375538	RPL13	0.406264
MYC	chr16	89923017	89923516	SPIRE2,TUBB3,DEF8	0.302109
MYC	chr17	3879119	3879618	CAMKK1	0.499136
MYC	chr17	17206146	17206645	MPRIP,PLD6	0.550841
MYC	chr17	17783140	17783639	RAI1,SREBF1,ATPAF2	0.413354
MYC	chr17	19387182	19387681	MFAP4,AC004448.2	0.317951
MYC	chr17	21072640	21073139	USP22	0.526038
MYC	chr17	27491713	27492212	KSR1	0.356167
MYC	chr17	27977710	27978209	NLK	0.602772
MYC	chr17	27996354	27996853	NLK	0.466047
MYC	chr17	28150962	28151461	AC061975.8,TMEM97	0.408601
MYC	chr17	28318813	28319312	IFT20,SLC46A1	0.389324
MYC	chr17	28371236	28371735	AC061975.8	0.452919
MYC	chr17	28433568	28434067	TMEM97	0.354003
MYC	chr17	28549221	28549720	UNC119	0.590934
MYC	chr17	28812259	28812758	SPAG5-AS1,RSKR,SDF2,FAM222B	0.383653
MYC	chr17	28983695	28984194	SEZ6	0.605524
MYC	chr17	28985822	28986321	SEZ6	0.534558
MYC	chr17	29027445	29027944	SEZ6,MYO18A	0.354746
MYC	chr17	29051127	29051626	NUFIP2	0.409725
MYC	chr17	29066020	29066519	ERAL1,FLOT2,NUFIP2	0.311094
MYC	chr17	29070743	29071242	ERAL1,PIPOX,SEZ6,NUFIP2	0.342045
MYC	chr17	29091736	29092235	FLOT2,PIPOX	0.330891
MYC	chr17	29589440	29589939	TAOK1,GIT1	0.381695
MYC	chr17	29591588	29592087	ANKRD13B	0.5578
MYC	chr17	30388447	30388946	CPD	0.693131
MYC	chr17	30391440	30391939	CPD	0.631225
MYC	chr17	30443657	30444156	BLMH	0.429854
MYC	chr17	31391444	31391943	RAB11FIP4	0.447945
MYC	chr17	31425130	31425629	RAB11FIP4	0.602652
MYC	chr17	32120075	32120574	LRRC37B	0.385324
MYC	chr17	32258364	32258863	RHBDL3	0.477968
MYC	chr17	32281090	32281589	RHBDL3	0.433653
MYC	chr17	32298901	32299400	RHBDL3	0.476216
MYC	chr17	32486310	32486809	ZNF207,CDK5R1,AC025211.1	0.496503
MYC	chr17	32519299	32519798	CDK5R1	0.563775
MYC	chr17	36761583	36762082	LHX1-DT,LHX1	0.710078
MYC	chr17	36907357	36907856	LHX1-DT,AATF	0.326163
MYC	chr17	36936475	36936974	LHX1	0.80382
MYC	chr17	38351594	38352093	SOCS7,ARHGAP23	0.438666
MYC	chr17	38415483	38415982	ARHGAP23	0.478133
MYC	chr17	38742429	38742928	RPL23	0.330484
MYC	chr17	38748196	38748695	PIP4K2B	0.544727
MYC	chr17	38886105	38886604	RPL23	0.479155
MYC	chr17	39167403	39167902	RPL19	0.309524
MYC	chr17	39563491	39563990	NEUROD2,MIEN1	0.320153
MYC	chr17	39607727	39608226	NEUROD2	0.575802
MYC	chr17	39608429	39608928	NEUROD2	0.434585
MYC	chr17	39617570	39618069	CDK12	0.336081
MYC	chr17	40071833	40072332	CASC3,RAPGEFL1	0.377887
MYC	chr17	40345134	40345633	CDC6,TOP2A	0.300296
MYC	chr17	41635272	41635771	ACLY	0.424337
MYC	chr17	41917838	41918337	ACLY	0.709435
MYC	chr17	41918854	41919353	NT5C3B,ACLY,DNAJC7	0.42711
MYC	chr17	42107643	42108142	KCNH4	0.557262
MYC	chr17	42241578	42242077	STAT5B	0.49713
MYC	chr17	42536816	42537315	NAGLU	0.490611
MYC	chr17	43029299	43029798	BRCA1,NBR2	0.371062
MYC	chr17	43406625	43407124	ARL4D	0.54064
MYC	chr17	43409690	43410189	ARL4D	0.542858
MYC	chr17	43431531	43432030	ARL4D	0.355499
MYC	chr17	43905381	43905880	TMEM101	0.422689
MYC	chr17	44024158	44024657	TMEM101	0.481305
MYC	chr17	44038681	44039180	TMEM101	0.40255
MYC	chr17	44095466	44095965	TMEM101,SLC25A39	0.57367
MYC	chr17	44121266	44121765	SLC25A39	0.542476
MYC	chr17	44219662	44220161	HDAC5	0.396878
MYC	chr17	44308258	44308757	GPATCH8	0.543287
MYC	chr17	44363632	44364131	GPATCH8	0.520042
MYC	chr17	45021860	45022359	NMT1,PLCD3,HEXIM2,AC008105.2	0.446897
MYC	chr17	45022864	45023363	PLCD3,AC142472.1	0.423356
MYC	chr17	45231131	45231630	AC008105.2	0.524847
MYC	chr17	45247478	45247977	MAP3K14-AS1	0.409323
MYC	chr17	45809486	45809985	LINC02210-CRHR1	0.445447
MYC	chr17	45894169	45894668	MAPT	0.612062
MYC	chr17	45895496	45895995	MAPT	0.85271
MYC	chr17	46951225	46951724	RPRML	0.636115
MYC	chr17	46979062	46979561	RPRML	0.54763
MYC	chr17	46984141	46984640	RPRML	0.545208
MYC	chr17	47649406	47649905	AC025682.1,MRPL10	0.372119
MYC	chr17	47676607	47677106	TBKBP1	0.329095
MYC	chr17	47693691	47694190	KPNB1,TBKBP1	0.485968
MYC	chr17	48003331	48003830	SP2-AS1	0.39031
MYC	chr17	48012130	48012629	MRPL10	0.390267
MYC	chr17	48816972	48817471	IGF2BP1	0.620812
MYC	chr17	48996006	48996505	IGF2BP1	0.900491
MYC	chr17	49764037	49764536	SPOP	0.45445
MYC	chr17	50129075	50129574	SAMD14	0.389701
MYC	chr17	50501849	50502348	CACNA1G	0.317471
MYC	chr17	50557613	50558112	CACNA1G	0.484619
MYC	chr17	50558208	50558707	CACNA1G	0.597604
MYC	chr17	50573806	50574305	CACNA1G	0.447454
MYC	chr17	50586631	50587130	CACNA1G	0.558076
MYC	chr17	50604425	50604924	CACNA1G	0.491368
MYC	chr17	50614613	50615112	SPATA20,LUC7L3,TOB1	0.398837
MYC	chr17	50799512	50800011	CACNA1G,WFIKKN2	0.389913
MYC	chr17	51046613	51047112	MBTD1	0.568964
MYC	chr17	55238226	55238725	HLF	0.48223
MYC	chr17	55264670	55265169	HLF	0.615704
MYC	chr17	55440385	55440884	MMD	0.326011
MYC	chr17	56597414	56597913	NOG	0.322504
MYC	chr17	57636866	57637365	CUEDC1	0.703715
MYC	chr17	57857871	57858370	VEZF1	0.442705
MYC	chr17	57868305	57868804	CUEDC1	0.718222
MYC	chr17	57869790	57870289	CUEDC1	0.774268
MYC	chr17	57898928	57899427	CUEDC1	0.552868
MYC	chr17	57911945	57912444	CUEDC1	0.358037
MYC	chr17	57925409	57925908	CUEDC1	0.58799
MYC	chr17	57935512	57936011	CUEDC1	0.671631
MYC	chr17	58324261	58324760	TSPOAP1	0.590315
MYC	chr17	58756179	58756678	PPM1E	0.489297
MYC	chr17	59161905	59162404	SKA2	0.49061
MYC	chr17	60142025	60142524	AC025048.4,CA4	0.581569
MYC	chr17	63699948	63700447	LIMD2	0.500064
MYC	chr17	63842215	63842714	PSMC5,ERN1	0.310783
MYC	chr17	64081777	64082276	SNHG25	0.438142
MYC	chr17	66964413	66964912	CACNG4	0.511165
MYC	chr17	68262355	68262854	ARSG	0.453246
MYC	chr17	70271182	70271681	KCNJ2	0.378312
MYC	chr17	70414256	70414755	KCNJ2	0.597058
MYC	chr17	73064309	73064808	SSTR2	0.62439
MYC	chr17	73119057	73119556	AC097641.1,SSTR2	0.435527
MYC	chr17	73157435	73157934	SSTR2	0.409932
MYC	chr17	73164710	73165209	SSTR2	0.372776
MYC	chr17	73182877	73183376	AC097641.1,SSTR2	0.370892
MYC	chr17	73342006	73342505	SDK2	0.437048
MYC	chr17	73343067	73343566	AC097641.1,SSTR2,SDK2	0.301716
MYC	chr17	73492666	73493165	SDK2	0.65552
MYC	chr17	73575343	73575842	SDK2	0.681343
MYC	chr17	73977053	73977552	AC125421.1,LINC00469	0.327877
MYC	chr17	74011969	74012468	RPL38	0.611536
MYC	chr17	74082824	74083323	KIF19	0.375644
MYC	chr17	74134968	74135467	KIF19	0.434581
MYC	chr17	74332775	74333274	KIF19,BTBD17	0.611632
MYC	chr17	74361714	74362213	BTBD17	0.649851
MYC	chr17	75827440	75827939	UNK	0.570232
MYC	chr17	76240300	76240799	SRP68,EXOC7,RNF157,AANAT	0.315725
MYC	chr17	76467243	76467742	AANAT	0.501904
MYC	chr17	76707955	76708454	MXRA7	0.628432
MYC	chr17	76711338	76711837	ST6GALNAC2,MXRA7	0.569123
MYC	chr17	76740298	76740797	SRSF2	0.497288
MYC	chr17	76772776	76773275	SRSF2	0.387835
MYC	chr17	77527768	77528267	AC021683.3	0.404375
MYC	chr17	77528504	77529003	AC021683.3,AC021683.2	0.441991
MYC	chr17	77541922	77542421	AC021683.2	0.624391
MYC	chr17	77546652	77547151	AC021683.2	0.799437
MYC	chr17	77779064	77779563	AC021683.2,AC021683.5	0.333221
MYC	chr17	77802643	77803142	TNRC6C	0.437005
MYC	chr17	78213946	78214445	AFMID,BIRC5	0.315895
MYC	chr17	79137417	79137916	LGALS3BP	0.487
MYC	chr17	79706803	79707302	AC233701.1	0.331062
MYC	chr17	79811276	79811775	CBX4	0.331087
MYC	chr17	79937839	79938338	CBX8,EIF4A3	0.346781
MYC	chr17	80001044	80001543	TBC1D16	0.439749
MYC	chr17	80023570	80024069	TBC1D16,CCDC40	0.304386
MYC	chr17	80445144	80445643	NPTX1	0.513039
MYC	chr17	80445693	80446192	NPTX1	0.408087
MYC	chr17	80476386	80476885	NPTX1	0.528305
MYC	chr17	80523853	80524352	NPTX1	0.545086
MYC	chr17	80609119	80609618	ENDOV,NPTX1	0.352204
MYC	chr17	80615309	80615808	NPTX1	0.330091
MYC	chr17	81053001	81053500	BAIAP2	0.325285
MYC	chr17	81075260	81075759	NDUFAF8	0.337013
MYC	chr17	81076024	81076523	NDUFAF8	0.417454
MYC	chr17	81164835	81165334	AATK	0.448695
MYC	chr17	81345956	81346455	BAHCC1	0.447068
MYC	chr17	81393810	81394309	BAHCC1,FAAP100	0.3556
MYC	chr17	81471953	81472452	ARL16	0.329689
MYC	chr17	81860480	81860979	OXLD1,ARL16,ANAPC11,CENPX,RFNG,GPS1,DUS1L	0.309028
MYC	chr17	81927598	81928097	RFNG	0.38835
MYC	chr17	82031396	82031895	ASPSCR1,CCDC57	0.366281
MYC	chr17	82751477	82751976	WDR45B,RAB40B,TBCD	0.444218
MYC	chr18	6561436	6561935	ARHGAP28	0.478955
MYC	chr18	6729422	6729921	ARHGAP28	0.507718
MYC	chr18	12420261	12420760	SPIRE1	0.517072
MYC	chr18	13453523	13454022	AP005131.1	0.532632
MYC	chr18	24397687	24398186	OSBPL1A	0.558649
MYC	chr18	26655976	26656475	KCTD1	0.583346
MYC	chr18	28176969	28177468	CDH2	0.674485
MYC	chr18	28177771	28178270	CDH2	0.565861
MYC	chr18	31685279	31685778	B4GALT6	0.309523
MYC	chr18	33577994	33578493	ASXL3	0.769309
MYC	chr18	35201470	35201969	MAPRE2,ZNF397	0.51986
MYC	chr18	35203111	35203610	MAPRE2	0.577139
MYC	chr18	37426702	37427201	AC009899.1	0.475258
MYC	chr18	37444693	37445192	AC009899.1	0.663263
MYC	chr18	37483437	37483936	AC009899.1	0.482153
MYC	chr18	37565960	37566459	AC009899.1	0.752563
MYC	chr18	42157753	42158252	PIK3C3	0.620893
MYC	chr18	44742677	44743176	SETBP1	0.750534
MYC	chr18	46077434	46077933	PSTPIP2	0.65184
MYC	chr18	46088496	46088995	ATP5F1A	0.762331
MYC	chr18	47953300	47953799	SMAD2,AC120349.1	0.705191
MYC	chr18	48792951	48793450	SMAD7	0.310709
MYC	chr18	48802777	48803276	SMAD7	0.538424
MYC	chr18	49521296	49521795	RPL17	0.393556
MYC	chr18	57352310	57352809	ST8SIA3	0.387272
MYC	chr18	57353237	57353736	ST8SIA3	0.463626
MYC	chr18	57435069	57435568	ONECUT2	0.452759
MYC	chr18	69020857	69021356	AC090337.1	0.483381
MYC	chr18	69021489	69021988	AC090337.1,AC090337.2	0.481061
MYC	chr18	69400631	69401130	AC090337.1,AC090337.2,DOK6,AC119868.2	0.642657
MYC	chr19	533429	533928	BSG	0.463427
MYC	chr19	2659820	2660319	GNG7,DIRAS1,ZNF555	0.326651
MYC	chr19	2866837	2867336	ZNF556	0.389914
MYC	chr19	2983922	2984421	SGTA	0.33393
MYC	chr19	3042054	3042553	TLE2	0.357389
MYC	chr19	3336584	3337083	NFIC	0.474337
MYC	chr19	3357546	3358045	NFIC	0.383415
MYC	chr19	3358350	3358849	NFIC	0.54334
MYC	chr19	4414652	4415151	STAP2	0.351622
MYC	chr19	4584753	4585252	SEMA6B	0.595876
MYC	chr19	5536443	5536942	TINCR	0.466351
MYC	chr19	5802140	5802639	RPL36	0.529769
MYC	chr19	5803910	5804409	TINCR	0.523642
MYC	chr19	6216864	6217363	CLPP,GTF2F1	0.377396
MYC	chr19	7500963	7501462	FCER2	0.420349
MYC	chr19	7512310	7512809	FCER2	0.316347
MYC	chr19	8238092	8238591	CERS4	0.493315
MYC	chr19	8525500	8525999	ADAMTS10	0.590977
MYC	chr19	9881731	9882230	OLFM2	0.649532
MYC	chr19	9883274	9883773	OLFM2	0.590313
MYC	chr19	9885172	9885671	OLFM2	0.40743
MYC	chr19	10353722	10354221	EIF3G,ICAM4,CDC37	0.502345
MYC	chr19	10420078	10420577	CDC37	0.599128
MYC	chr19	10888431	10888930	QTRT1	0.396534
MYC	chr19	11479362	11479861	ELAVL3	0.591859
MYC	chr19	11693769	11694268	ECSIT	0.355179
MYC	chr19	12833554	12834053	DAND5	0.426778
MYC	chr19	12840501	12841000	TNPO2,FARSA,GADD45GIP1	0.345973
MYC	chr19	12912914	12913413	MAST1	0.355026
MYC	chr19	12969546	12970045	DAND5	0.603545
MYC	chr19	12974689	12975188	MAST1,DAND5	0.354888
MYC	chr19	12975222	12975721	DAND5	0.575097
MYC	chr19	13685469	13685968	C19orf53	0.329693
MYC	chr19	17841993	17842492	UNC13A	0.688214
MYC	chr19	17943127	17943626	RPL18A	0.694087
MYC	chr19	17947953	17948452	KCNN1	0.342303
MYC	chr19	18590391	18590890	CRLF1	0.32448
MYC	chr19	18987423	18987922	DDX49	0.425472
MYC	chr19	19657388	19657887	LPAR2,ZNF253	0.366871
MYC	chr19	31339896	31340395	TSHZ3	0.503752
MYC	chr19	32677686	32678185	RGS9BP	0.451175
MYC	chr19	33674410	33674909	CHST8	0.599085
MYC	chr19	35755250	35755749	NPHS1,KIRREL2	0.57596
MYC	chr19	35854680	35855179	NPHS1,KIRREL2	0.758449
MYC	chr19	35856629	35857128	KIRREL2	0.584118
MYC	chr19	35869583	35870082	NPHS1,KIRREL2	0.529654
MYC	chr19	37251502	37252001	ZNF420,LINC01535,ZNF875,ZNF569	0.400169
MYC	chr19	38068783	38069282	PPP1R14A	0.703582
MYC	chr19	39498639	39499138	DLL3	0.797888
MYC	chr19	39506980	39507479	SELENOV	0.441029
MYC	chr19	40541247	40541746	LTBP4	0.608391
MYC	chr19	40542248	40542747	LTBP4	0.490546
MYC	chr19	41373909	41374408	AC243960.1,CEACAM21	0.332439
MYC	chr19	42043101	42043600	GRIK5	0.420727
MYC	chr19	45653537	45654036	SNRPD2	0.489882
MYC	chr19	45770491	45770990	GIPR,SNRPD2	0.410235
MYC	chr19	46296724	46297223	HIF3A	0.768676
MYC	chr19	46298888	46299387	HIF3A	0.608305
MYC	chr19	46796206	46796705	SLC1A5,ARHGAP35	0.396577
MYC	chr19	47428156	47428655	MEIS3,SLC8A2	0.326333
MYC	chr19	47798846	47799345	CRX	0.681334
MYC	chr19	47813604	47814103	CRX	0.637058
MYC	chr19	47819779	47820278	CRX	0.69775
MYC	chr19	47821567	47822066	CRX	0.710632
MYC	chr19	47848773	47849272	CRX,PLA2G4C	0.577448
MYC	chr19	47863378	47863877	SELENOW	0.606035
MYC	chr19	48029489	48029988	CRX,PLA2G4C	0.592942
MYC	chr19	48716721	48717220	RASIP1	0.46711
MYC	chr19	48738623	48739122	BCAT2	0.563795
MYC	chr19	49437141	49437640	SLC17A7	0.450513
MYC	chr19	49441365	49441864	SLC6A16,SLC17A7	0.313453
MYC	chr19	50695255	50695754	SHANK1	0.510276
MYC	chr19	55521709	55522208	SBK2	0.373785
MYC	chr19	55525762	55526261	SBK2	0.362069
MYC	chr19	55585693	55586192	COX6B2,RPL28,ZNF581	0.334755
MYC	chr2	2848528	2849027	AC011995.2	0.305978
MYC	chr2	3605246	3605745	RPS7	0.367765
MYC	chr2	5691197	5691696	SOX11	0.494826
MYC	chr2	5692034	5692533	SOX11	0.506868
MYC	chr2	9033313	9033812	MBOAT2	0.488455
MYC	chr2	9408778	9409277	ITGB1BP1,CPSF3	0.357064
MYC	chr2	10344076	10344575	NOL10	0.409608
MYC	chr2	15940170	15940669	MYCNOS,MYCN	0.877969
MYC	chr2	23585222	23585721	KLHL29	0.332795
MYC	chr2	26712585	26713084	KCNK3	0.364031
MYC	chr2	26740745	26741244	KCNK3	0.344666
MYC	chr2	29042395	29042894	CLIP4	0.726301
MYC	chr2	29047362	29047861	CLIP4,ALK	0.460103
MYC	chr2	29050552	29051051	CLIP4	0.701952
MYC	chr2	29074350	29074849	CLIP4	0.642277
MYC	chr2	30990681	30991180	GALNT14	0.408873
MYC	chr2	30992512	30993011	GALNT14	0.470553
MYC	chr2	32902996	32903495	LTBP1	0.492131
MYC	chr2	37523690	37524189	CDC42EP3	0.454884
MYC	chr2	42196305	42196804	EML4	0.775764
MYC	chr2	45888974	45889473	PRKCE	0.624523
MYC	chr2	47306895	47307394	KCNK12	0.39421
MYC	chr2	50875591	50876090	AC007682.1	0.360724
MYC	chr2	54945763	54946262	RTN4	0.412193
MYC	chr2	58428338	58428837	LINC01122	0.436194
MYC	chr2	58535132	58535631	LINC01122	0.632592
MYC	chr2	58569114	58569613	LINC01122	0.424811
MYC	chr2	60553471	60553970	BCL11A	0.656918
MYC	chr2	66433307	66433806	MEIS1	0.524813
MYC	chr2	70900262	70900761	VAX2	0.364134
MYC	chr2	74778437	74778936	HK2	0.584279
MYC	chr2	74822923	74823422	AC007387.2,HK2	0.300378
MYC	chr2	76684692	76685191	LRRTM4	0.440093
MYC	chr2	85089552	85090051	AC022210.1	0.517158
MYC	chr2	98347140	98347639	AC092675.1	0.664179
MYC	chr2	98376504	98377003	AC092675.1	0.408116
MYC	chr2	98479927	98480426	INPP4A	0.392852
MYC	chr2	105597831	105598330	NCK2	0.607276
MYC	chr2	119678036	119678535	TMEM177	0.636752
MYC	chr2	120522244	120522743	INHBB	0.437052
MYC	chr2	120593892	120594391	INHBB	0.593705
MYC	chr2	127205438	127205937	CYP27C1	0.458212
MYC	chr2	130253247	130253746	SMPD4,MZT2B	0.351308
MYC	chr2	130253848	130254347	MZT2B	0.379117
MYC	chr2	143193055	143193554	ARHGAP15,AC013437.1	0.317805
MYC	chr2	149330231	149330730	LYPD6	0.351339
MYC	chr2	153476700	153477199	RPRM	0.7487
MYC	chr2	153478598	153479097	AC012501.2,RPRM	0.540029
MYC	chr2	157786782	157787281	ACVR1	0.458181
MYC	chr2	161237507	161238006	TBR1,SLC4A10	0.526093
MYC	chr2	161238542	161239041	TBR1	0.683048
MYC	chr2	161246227	161246726	TBR1,SLC4A10	0.620854
MYC	chr2	161415360	161415859	TBR1	0.588612
MYC	chr2	161415911	161416410	TBR1	0.764657
MYC	chr2	161421890	161422389	TBR1	0.434177
MYC	chr2	162838511	162839010	KCNH7-AS1	0.58706
MYC	chr2	165462424	165462923	CSRNP3	0.638541
MYC	chr2	165469380	165469879	CSRNP3	0.41572
MYC	chr2	165573976	165574475	CSRNP3	0.658299
MYC	chr2	165646466	165646965	CSRNP3	0.576141
MYC	chr2	170680575	170681074	SP5	0.343123
MYC	chr2	170715090	170715589	SP5	0.537306
MYC	chr2	171309849	171310348	METTL8	0.521966
MYC	chr2	173217076	173217575	CDCA7	0.467825
MYC	chr2	173354603	173355102	CDCA7	0.603976
MYC	chr2	174535359	174535858	AC010894.2	0.378491
MYC	chr2	176158783	176159282	HOXD3,HAGLR	0.464257
MYC	chr2	177162125	177162624	HNRNPA3	0.443233
MYC	chr2	181615221	181615720	CERKL	0.630931
MYC	chr2	181680411	181680910	NEUROD1	0.616685
MYC	chr2	199757445	199757944	FTCDNL1	0.318701
MYC	chr2	199851789	199852288	C2orf69	0.376027
MYC	chr2	199852432	199852931	C2orf69	0.387755
MYC	chr2	200330868	200331367	SPATS2L,AC012459.1	0.384755
MYC	chr2	201450826	201451325	TRAK2	0.59108
MYC	chr2	202375865	202376364	NOP58	0.38562
MYC	chr2	208584529	208585028	PTH2R	0.303104
MYC	chr2	215060794	215061293	ABCA12	0.477306
MYC	chr2	216339711	216340210	AC069155.1	0.34263
MYC	chr2	218878926	218879425	WNT10A	0.398631
MYC	chr2	218959351	218959850	AC097468.2,CDK5R2	0.414511
MYC	chr2	218963115	218963614	CDK5R2	0.387937
MYC	chr2	218963620	218964119	CDK5R2	0.421858
MYC	chr2	218979991	218980490	WNT10A	0.453211
MYC	chr2	219327634	219328133	PTPRN	0.6154
MYC	chr2	219510033	219510532	DNPEP	0.669993
MYC	chr2	219511563	219512062	DNPEP	0.637544
MYC	chr2	219522085	219522584	DNPEP	0.618135
MYC	chr2	221205220	221205719	EPHA4	0.625799
MYC	chr2	231684243	231684742	PDE6D	0.353006
MYC	chr2	231926189	231926688	PDE6D,DIS3L2	0.386832
MYC	chr2	232473341	232473840	TIGD1	0.358319
MYC	chr2	234790337	234790836	SH3BP4	0.386747
MYC	chr2	234951613	234952112	SH3BP4	0.495882
MYC	chr2	235501582	235502081	AGAP1	0.392816
MYC	chr2	237995014	237995513	RAMP1	0.636981
MYC	chr2	238240614	238241113	HES6	0.682755
MYC	chr2	241701196	241701695	ING5	0.556418
MYC	chr2	241881487	241881986	LINC01237	0.673839
MYC	chr20	324268	324767	SOX12,CSNK2A1	0.577412
MYC	chr20	347589	348088	NRSN2-AS1	0.511446
MYC	chr20	610127	610626	CSNK2A1	0.389801
MYC	chr20	709980	710479	CSNK2A1	0.38352
MYC	chr20	4636919	4637418	PRNP	0.304053
MYC	chr20	5433284	5433783	PROKR2,AL121757.2,LINC00658	0.373379
MYC	chr20	13839692	13840191	ESF1	0.359556
MYC	chr20	13928805	13929304	MACROD2	0.372294
MYC	chr20	13995119	13995618	MACROD2	0.442857
MYC	chr20	17226622	17227121	PCSK2	0.764419
MYC	chr20	20199677	20200176	CFAP61	0.363631
MYC	chr20	20367695	20368194	INSM1	0.387041
MYC	chr20	25273414	25273913	PYGB	0.38039
MYC	chr20	31694223	31694722	BCL2L1,BCL2L1-AS1	0.50677
MYC	chr20	31985108	31985607	XKR7	0.387854
MYC	chr20	32483314	32483813	ASXL1	0.314023
MYC	chr20	32528015	32528514	NOL4L	0.416413
MYC	chr20	33475462	33475961	CBFA2T2	0.700853
MYC	chr20	33562145	33562644	E2F1	0.456514
MYC	chr20	33685003	33685502	E2F1	0.386263
MYC	chr20	37238998	37239497	RBL1	0.551462
MYC	chr20	46182483	46182982	NCOA5	0.443281
MYC	chr20	46210881	46211380	SLC12A5,CDH22	0.32683
MYC	chr20	46268019	46268518	CDH22	0.709587
MYC	chr20	46348202	46348701	CDH22	0.409861
MYC	chr20	46642589	46643088	SLC13A3,TP53RK	0.5187
MYC	chr20	46802718	46803217	EYA2	0.419238
MYC	chr20	46811170	46811669	AL354766.2	0.331619
MYC	chr20	46979043	46979542	AL354766.2	0.341416
MYC	chr20	57224741	57225240	BMP7	0.53338
MYC	chr20	57322959	57323458	BMP7,CTCFL	0.394904
MYC	chr20	58544265	58544764	APCDD1L,APCDD1L-DT	0.571393
MYC	chr20	58596938	58597437	APCDD1L,APCDD1L-DT	0.58762
MYC	chr20	58850705	58851204	GNAS-AS1	0.475403
MYC	chr20	60876977	60877476	AL117372.1	0.351377
MYC	chr20	63342732	63343231	PPDPF	0.37657
MYC	chr20	63501762	63502261	KCNQ2,EEF1A2	0.330722
MYC	chr20	64160460	64160959	MYT1	0.670581
MYC	chr20	64164276	64164775	MYT1	0.399811
MYC	chr20	64285736	64286235	PCMTD2	0.389941
MYC	chr21	16841915	16842414	AF130359.1	0.737949
MYC	chr21	33025462	33025961	AP000282.1,OLIG2,OLIG1	0.555354
MYC	chr21	33700437	33700936	AP000311.1,ITSN1	0.425073
MYC	chr21	34185106	34185605	AP000317.2	0.567077
MYC	chr21	39159391	39159890	PSMG1	0.652591
MYC	chr21	39563036	39563535	B3GALT5	0.403589
MYC	chr22	17266470	17266969	CECR2	0.761421
MYC	chr22	20240325	20240824	RTN4R,ZNF74	0.425375
MYC	chr22	21707604	21708103	UBE2L3	0.344759
MYC	chr22	22557460	22557959	PRAME	0.895064
MYC	chr22	22559051	22559550	PRAME	0.838743
MYC	chr22	24996516	24997015	KIAA1671	0.665146
MYC	chr22	27776065	27776564	MN1	0.586764
MYC	chr22	29695146	29695645	NEFH,CABP7	0.500074
MYC	chr22	29715127	29715626	CABP7	0.706826
MYC	chr22	29717074	29717573	CABP7	0.557389
MYC	chr22	29733873	29734372	MTMR3	0.507393
MYC	chr22	32204845	32205344	SLC5A4-AS1	0.556352
MYC	chr22	36636868	36637367	CACNG2,AL049749.1	0.459262
MYC	chr22	36687496	36687995	AL049749.1	0.480571
MYC	chr22	37418796	37419295	Z94160.1	0.430339
MYC	chr22	37455773	37456272	MFNG	0.422417
MYC	chr22	39362133	39362632	SYNGR1	0.377997
MYC	chr22	41401967	41402466	RANGAP1,TEF,TOB2,DESI1	0.379042
MYC	chr22	41951813	41952312	SEPTIN3	0.592811
MYC	chr22	42289581	42290080	LINC01315	0.382526
MYC	chr22	43436086	43436585	MPPED1	0.370311
MYC	chr22	43925356	43925855	PNPLA3	0.460067
MYC	chr22	44081252	44081751	SHISAL1	0.40157
MYC	chr22	45007438	45007937	PHF21B	0.482023
MYC	chr22	50074744	50075243	PLXNB2	0.359108
MYC	chr3	2098471	2098970	CNTN4	0.53235
MYC	chr3	9947084	9947583	PRRT3-AS1	0.480329
MYC	chr3	10505310	10505809	ATP2B2	0.481114
MYC	chr3	12004069	12004568	SYN2	0.371643
MYC	chr3	13087914	13088413	IQSEC1	0.689188
MYC	chr3	14285417	14285916	AC093496.1	0.368221
MYC	chr3	14297693	14298192	AC093496.1	0.367058
MYC	chr3	15859624	15860123	AC090945.1	0.635104
MYC	chr3	19146794	19147293	KCNH8,AC061958.1	0.409393
MYC	chr3	19148021	19148520	KCNH8	0.391585
MYC	chr3	28077466	28077965	CMC1	0.681768
MYC	chr3	33277173	33277672	FBXL2	0.440811
MYC	chr3	34202918	34203417	LINC01811	0.345729
MYC	chr3	39479685	39480184	RPSA	0.589818
MYC	chr3	39780398	39780897	MYRIP	0.598471
MYC	chr3	39809223	39809722	MYRIP	0.374399
MYC	chr3	46511814	46512313	LRRC2	0.305355
MYC	chr3	47579172	47579671	CSPG5	0.424977
MYC	chr3	49868024	49868523	CAMKV	0.776877
MYC	chr3	49868768	49869267	CAMKV	0.591486
MYC	chr3	49869699	49870198	CAMKV	0.703364
MYC	chr3	50138547	50139046	SEMA3F	0.530359
MYC	chr3	50146510	50147009	SEMA3F	0.561968
MYC	chr3	51962166	51962665	PCBP4	0.563097
MYC	chr3	51964026	51964525	PCBP4	0.409936
MYC	chr3	51968110	51968609	PCBP4	0.653233
MYC	chr3	52021810	52022309	DUSP7	0.513602
MYC	chr3	52468183	52468682	NISCH	0.732944
MYC	chr3	52636631	52637130	NISCH	0.485329
MYC	chr3	54733126	54733625	ESRG,CACNA2D3-AS1,LRTM1	0.404649
MYC	chr3	56806463	56806962	CCDC66	0.301438
MYC	chr3	59575194	59575693	FHIT	0.368717
MYC	chr3	64129512	64130011	PRICKLE2-AS1	0.693292
MYC	chr3	64133339	64133838	PSMD6-AS2,PRICKLE2-AS1,LINC00994,PRICKLE2,PRICKLE2-AS3	0.388596
MYC	chr3	96813088	96813587	EPHA6	0.701729
MYC	chr3	96813751	96814250	EPHA6	0.620783
MYC	chr3	96814255	96814754	EPHA6	0.834262
MYC	chr3	97817925	97818424	CRYBG3,AC110491.2	0.662181
MYC	chr3	100269816	100270315	TBC1D23	0.671896
MYC	chr3	115385877	115386376	GAP43	0.374612
MYC	chr3	115783881	115784380	GAP43	0.327041
MYC	chr3	119034692	119035191	IGSF11	0.662431
MYC	chr3	120272239	120272738	GPR156	0.58661
MYC	chr3	123066742	123067241	PDIA5	0.691622
MYC	chr3	123081652	123082151	PDIA5	0.523049
MYC	chr3	123110158	123110657	PDIA5	0.763137
MYC	chr3	123110864	123111363	PDIA5	0.660308
MYC	chr3	124032998	124033497	KALRN	0.524713
MYC	chr3	125072931	125073430	SLC12A8	0.466359
MYC	chr3	127628863	127629362	PODXL2	0.344225
MYC	chr3	129577385	129577884	IFT122	0.397521
MYC	chr3	133989869	133990368	TF,SLCO2A1,RYK	0.329788
MYC	chr3	135889347	135889846	PPP2R3A	0.521508
MYC	chr3	136163528	136164027	MSL2	0.43967
MYC	chr3	142239391	142239890	GK5	0.543564
MYC	chr3	146250922	146251421	PLSCR4	0.703223
MYC	chr3	146598537	146599036	PLSCR2	0.798986
MYC	chr3	152261745	152262244	MBNL1	0.407736
MYC	chr3	158110114	158110613	RSRC1	0.328874
MYC	chr3	180036846	180037345	PEX5L,PEX5L-AS2,AC092939.1	0.655115
MYC	chr3	180199411	180199910	AC092939.1	0.334797
MYC	chr3	185402543	185403042	TMEM41A	0.388792
MYC	chr3	194730309	194730808	TMEM44,FAM43A	0.368245
MYC	chr3	194871417	194871916	FAM43A	0.496778
MYC	chr3	194880574	194881073	FAM43A	0.529716
MYC	chr4	5852729	5853228	JAKMIP1	0.311038
MYC	chr4	5890080	5890579	CRMP1	0.417815
MYC	chr4	5892908	5893407	CRMP1	0.481714
MYC	chr4	6342798	6343297	PPP2R2C	0.34602
MYC	chr4	6402785	6403284	PPP2R2C	0.523171
MYC	chr4	7224029	7224528	SORCS2	0.604297
MYC	chr4	7226398	7226897	SORCS2	0.64905
MYC	chr4	7894717	7895216	AFAP1-AS1,AFAP1	0.539704
MYC	chr4	7902001	7902500	AFAP1-AS1	0.302126
MYC	chr4	13544858	13545357	LINC01096	0.348126
MYC	chr4	41360438	41360937	UCHL1,LIMCH1	0.376238
MYC	chr4	42636541	42637040	ATP8A1	0.504897
MYC	chr4	42656941	42657440	ATP8A1	0.487189
MYC	chr4	46068102	46068601	GABRA2	0.72671
MYC	chr4	76708933	76709432	SHROOM3-AS1	0.458947
MYC	chr4	77169448	77169947	CCNI	0.409745
MYC	chr4	80197180	80197679	PRDM8	0.688743
MYC	chr4	81486693	81487192	RASGEF1B	0.562945
MYC	chr4	81499820	81500319	RASGEF1B	0.509416
MYC	chr4	81503564	81504063	RASGEF1B	0.391412
MYC	chr4	84499277	84499776	WDFY3	0.549296
MYC	chr4	89307915	89308414	GPRIN3	0.39677
MYC	chr4	95377311	95377810	UNC5C	0.44452
MYC	chr4	104494798	104495297	CXXC4	0.429138
MYC	chr4	107715775	107716274	PAPSS1	0.623851
MYC	chr4	109009914	109010413	COL25A1	0.605623
MYC	chr4	110622964	110623463	PITX2	0.520545
MYC	chr4	118352832	118353331	PRSS12	0.431381
MYC	chr4	118388568	118389067	SNHG8	0.442375
MYC	chr4	128228758	128229257	PGRMC2	0.528484
MYC	chr4	138708055	138708554	AC093766.1	0.487691
MYC	chr4	138845083	138845582	AC093766.1	0.719837
MYC	chr4	139567456	139567955	SETD7	0.61689
MYC	chr4	139734849	139735348	MAML3	0.441714
MYC	chr4	140286400	140286899	CLGN,ELMOD2	0.321586
MYC	chr4	140427436	140427935	CLGN	0.548945
MYC	chr4	150322556	150323055	LRBA	0.451781
MYC	chr4	150366389	150366888	AC110813.1,MAB21L2	0.386577
MYC	chr4	150385634	150386133	AC110813.1,MAB21L2	0.637007
MYC	chr4	150411346	150411845	AC110813.1,MAB21L2	0.677026
MYC	chr4	150578690	150579189	AC110813.1,MAB21L2	0.832092
MYC	chr4	150581600	150582099	AC110813.1,MAB21L2	0.857606
MYC	chr4	162056854	162057353	AC023136.1	0.744629
MYC	chr4	162116273	162116772	AC023136.1	0.710105
MYC	chr4	162163813	162164312	AC023136.1	0.772219
MYC	chr4	174829079	174829578	GLRA3,ADAM29	0.39797
MYC	chr4	182143944	182144443	TENM3	0.41511
MYC	chr4	183876127	183876626	STOX2	0.523514
MYC	chr4	185812012	185812511	SORBS2,AC093797.1,AC108472.1	0.314001
MYC	chr4	187849760	187850259	ZFP42	0.311378
MYC	chr5	1520917	1521416	LPCAT1	0.33924
MYC	chr5	10339006	10339505	MARCHF6	0.449914
MYC	chr5	10509567	10510066	ANKRD33B	0.585537
MYC	chr5	10533199	10533698	ANKRD33B	0.42347
MYC	chr5	10563990	10564489	ANKRD33B	0.642774
MYC	chr5	32505149	32505648	SUB1	0.468614
MYC	chr5	37886162	37886661	GDNF-AS1	0.432575
MYC	chr5	38532140	38532639	EGFLAM-AS1	0.361021
MYC	chr5	58818400	58818899	RAB3C	0.354964
MYC	chr5	64053249	64053748	HTR1A	0.493011
MYC	chr5	68872159	68872658	AC093523.1	0.461639
MYC	chr5	68880492	68880991	AC093523.1	0.437154
MYC	chr5	72065843	72066342	MAP1B	0.353861
MYC	chr5	73619947	73620446	ARHGEF28	0.559278
MYC	chr5	74543405	74543904	ENC1	0.35247
MYC	chr5	75085654	75086153	GCNT4	0.479056
MYC	chr5	76204601	76205100	SV2C	0.373015
MYC	chr5	77630028	77630527	TBCA	0.527922
MYC	chr5	79189705	79190204	DMGDH	0.405828
MYC	chr5	79229316	79229815	DMGDH	0.519221
MYC	chr5	79955769	79956268	THBS4-AS1	0.70228
MYC	chr5	80069470	80069969	MTX3	0.32743
MYC	chr5	80959981	80960480	CKMT2-AS1	0.44961
MYC	chr5	88141183	88141682	TMEM161B-AS1	0.487349
MYC	chr5	88391072	88391571	TMEM161B-AS1	0.314894
MYC	chr5	88396586	88397085	AC091826.2,LINC00461	0.59526
MYC	chr5	88555506	88556005	LINC00461	0.586178
MYC	chr5	88678094	88678593	LINC00461	0.355788
MYC	chr5	90558402	90558901	ADGRV1	0.753034
MYC	chr5	92939445	92939944	LINC02058	0.427273
MYC	chr5	93601737	93602236	NR2F1	0.687202
MYC	chr5	94499750	94500249	SLF1	0.364265
MYC	chr5	104240965	104241464	LINC02163	0.626882
MYC	chr5	104431884	104432383	AC099520.1	0.516692
MYC	chr5	107483089	107483588	EFNA5	0.463105
MYC	chr5	107672398	107672897	FBXL17	0.48211
MYC	chr5	107806191	107806690	FBXL17	0.720872
MYC	chr5	107808651	107809150	FBXL17	0.756186
MYC	chr5	113147112	113147611	MCC	0.409617
MYC	chr5	116576051	116576550	SEMA6A,SEMA6A-AS1	0.501985
MYC	chr5	117847320	117847819	LINC02147,LINC02208	0.668766
MYC	chr5	123455012	123455511	CSNK1G3	0.643459
MYC	chr5	125373187	125373686	AC116362.1	0.395916
MYC	chr5	125412675	125413174	AC116362.1	0.415231
MYC	chr5	126680057	126680556	ALDH7A1,LMNB1	0.332494
MYC	chr5	126758438	126758937	LMNB1	0.392066
MYC	chr5	127803380	127803879	LINC01184	0.495294
MYC	chr5	127858137	127858636	CCDC192,SLC12A2	0.466725
MYC	chr5	127941555	127942054	SLC12A2	0.56067
MYC	chr5	133369094	133369593	AC010307.2,AC010307.4	0.435366
MYC	chr5	135034085	135034584	PITX1	0.734849
MYC	chr5	135466064	135466563	SLC25A48	0.40583
MYC	chr5	135477272	135477771	SLC25A48	0.532079
MYC	chr5	135478837	135479336	SLC25A48	0.522066
MYC	chr5	135488793	135489292	NEUROG1,SLC25A48	0.38152
MYC	chr5	135535878	135536377	NEUROG1	0.587612
MYC	chr5	135544928	135545427	NEUROG1,SLC25A48	0.308061
MYC	chr5	136525466	136525965	AC063980.1	0.587296
MYC	chr5	138954972	138955471	LRRTM2,SIL1	0.56762
MYC	chr5	138970762	138971261	LRRTM2	0.474974
MYC	chr5	139105463	139105962	LRRTM2	0.38817
MYC	chr5	139194421	139194920	SIL1	0.636771
MYC	chr5	139684982	139685481	AC008667.1	0.380455
MYC	chr5	139698660	139699159	CXXC5,AC008667.1	0.389252
MYC	chr5	139709218	139709717	AC008667.1	0.51321
MYC	chr5	139711173	139711672	CXXC5,AC008667.1	0.423478
MYC	chr5	139744312	139744811	CXXC5	0.530987
MYC	chr5	139747126	139747625	UBE2D2,AC008667.1,PSD2	0.361417
MYC	chr5	141040010	141040509	TAF7	0.368841
MYC	chr5	141041006	141041505	AC244517.11,PCDHB11,PCDHB12,PCDHB13	0.32002
MYC	chr5	143032278	143032777	NR3C1	0.348639
MYC	chr5	144122574	144123073	YIPF5	0.39352
MYC	chr5	146690759	146691258	TCERG1	0.501312
MYC	chr5	146828307	146828806	PPP2R2B	0.555379
MYC	chr5	147453801	147454300	DPYSL3	0.419725
MYC	chr5	150615212	150615711	SYNPO,AC011383.1	0.598245
MYC	chr5	150615898	150616397	SYNPO,AC011383.1	0.487437
MYC	chr5	151925315	151925814	GLRA1	0.553215
MYC	chr5	151926159	151926658	G3BP1	0.610788
MYC	chr5	151935295	151935794	G3BP1,GLRA1	0.420775
MYC	chr5	153517228	153517727	GRIA1	0.341034
MYC	chr5	157265831	157266330	CYFIP2	0.422173
MYC	chr5	160175591	160176090	PWWP2A	0.547658
MYC	chr5	160262029	160262528	PWWP2A,FABP6,CCNJL	0.537875
MYC	chr5	162003882	162004381	LINC01202,GABRG2	0.742729
MYC	chr5	162026763	162027262	GABRG2	0.756759
MYC	chr5	162067598	162068097	GABRG2	0.821833
MYC	chr5	163659005	163659504	CCNG1,HMMR	0.439938
MYC	chr5	168426348	168426847	WWC1,RARS1	0.597368
MYC	chr5	173323913	173324412	STC2	0.50527
MYC	chr5	174045404	174045903	NSG2	0.532285
MYC	chr5	174090938	174091437	NSG2	0.570027
MYC	chr5	175797455	175797954	CPLX2	0.758202
MYC	chr5	175893443	175893942	THOC3,AC139491.3,AC139491.7	0.38939
MYC	chr5	176619082	176619581	FAF2,GPRIN1	0.578237
MYC	chr5	176809343	176809842	UNC5A	0.618538
MYC	chr5	176810197	176810696	UNC5A	0.678712
MYC	chr5	176817628	176818127	UIMC1	0.540419
MYC	chr5	177086526	177087025	UIMC1	0.677848
MYC	chr5	177472291	177472790	PRELID1,F12,PRR7,TMED9	0.349596
MYC	chr5	178895661	178896160	ZNF454,AC104117.3,ZNF354C	0.329287
MYC	chr5	179439389	179439888	RUFY1,RUFY1-AS1	0.360872
MYC	chr5	179974212	179974711	MRNIP	0.405584
MYC	chr5	180007554	180008053	RNF130	0.483863
MYC	chr6	1057363	1057862	LINC01622	0.558011
MYC	chr6	3227509	3228008	PSMG4	0.484885
MYC	chr6	3228334	3228833	PSMG4	0.672997
MYC	chr6	5480989	5481488	FARS2,AL021328.1	0.300836
MYC	chr6	5996122	5996621	NRN1	0.369031
MYC	chr6	5999355	5999854	NRN1	0.523997
MYC	chr6	6357175	6357674	LY86-AS1	0.597397
MYC	chr6	6857480	6857979	RREB1	0.388853
MYC	chr6	6931591	6932090	RREB1	0.506353
MYC	chr6	7045696	7046195	RREB1	0.455843
MYC	chr6	10886771	10887270	SYCP2L	0.699894
MYC	chr6	11044094	11044593	SYCP2L	0.370754
MYC	chr6	15148508	15149007	JARID2	0.376203
MYC	chr6	17845563	17846062	KIF13A	0.494244
MYC	chr6	19836983	19837482	ID4	0.528901
MYC	chr6	21587955	21588454	SOX4,CASC15	0.330321
MYC	chr6	25369050	25369549	CARMIL1	0.544461
MYC	chr6	28606611	28607110	ZBED9	0.336551
MYC	chr6	34238593	34239092	HMGA1,NUDT3	0.320216
MYC	chr6	34476461	34476960	PACSIN1	0.414374
MYC	chr6	34513576	34514075	PACSIN1	0.571441
MYC	chr6	34548980	34549479	RPS10	0.478794
MYC	chr6	35490044	35490543	RPL10A,TEAD3	0.676668
MYC	chr6	35534257	35534756	RPL10A,TULP1	0.443548
MYC	chr6	35727425	35727924	FKBP5	0.675396
MYC	chr6	37481665	37482164	CMTR1	0.480722
MYC	chr6	37680613	37681112	MDGA1	0.404286
MYC	chr6	37705648	37706147	MDGA1	0.497487
MYC	chr6	41407755	41408254	FOXP4-AS1,FOXP4	0.468211
MYC	chr6	41416062	41416561	FOXP4-AS1,FOXP4	0.639017
MYC	chr6	42710296	42710795	PRPH2,TBCC	0.54211
MYC	chr6	42742445	42742944	TBCC	0.530968
MYC	chr6	43076022	43076521	PTK7	0.3747
MYC	chr6	43634890	43635389	XPO5,POLH,MRPS18A	0.331479
MYC	chr6	43715950	43716449	POLH	0.43157
MYC	chr6	51466419	51466918	PKHD1	0.442275
MYC	chr6	53641335	53641834	GCLC	0.475787
MYC	chr6	53701639	53702138	GCLC	0.434855
MYC	chr6	56669521	56670020	DST	0.391201
MYC	chr6	83708902	83709401	SNAP91	0.523686
MYC	chr6	83853266	83853765	RIPPLY2	0.427138
MYC	chr6	89297942	89298441	RRAGD	0.739932
MYC	chr6	93317536	93318035	EPHA7,AL591519.1	0.355571
MYC	chr6	96015652	96016151	FUT9	0.789927
MYC	chr6	98834241	98834740	POU3F2	0.561098
MYC	chr6	100464785	100465284	SIM1	0.313176
MYC	chr6	100560375	100560874	ASCC3	0.438178
MYC	chr6	104921854	104922353	LIN28B	0.561147
MYC	chr6	104940325	104940824	LIN28B	0.502299
MYC	chr6	104941270	104941769	HACE1,LIN28B	0.428737
MYC	chr6	104956790	104957289	LIN28B	0.623244
MYC	chr6	106974553	106975052	CD24	0.527392
MYC	chr6	106975092	106975591	CD24	0.382689
MYC	chr6	110331683	110332182	WASF1	0.774571
MYC	chr6	111686531	111687030	TRAF3IP2	0.508162
MYC	chr6	126228385	126228884	TRMT11	0.401972
MYC	chr6	127518616	127519115	AL096711.2	0.422817
MYC	chr6	127519140	127519639	ECHDC1	0.400987
MYC	chr6	128848413	128848912	LAMA2	0.446221
MYC	chr6	129767209	129767708	ARHGAP18,TMEM244	0.428704
MYC	chr6	129767734	129768233	ARHGAP18,TMEM244	0.493921
MYC	chr6	130159848	130160347	AL355581.1,SAMD3	0.312828
MYC	chr6	134830756	134831255	HBS1L	0.339981
MYC	chr6	138844164	138844663	REPS1	0.684716
MYC	chr6	156081948	156082447	AL589693.1	0.485505
MYC	chr6	167799227	167799726	AFDN-DT,AFDN	0.545848
MYC	chr6	170438303	170438802	FAM120B	0.318831
MYC	chr7	767955	768454	SUN1	0.644754
MYC	chr7	779004	779503	DNAAF5	0.434318
MYC	chr7	802019	802518	DNAAF5	0.322137
MYC	chr7	982172	982671	COX19	0.471288
MYC	chr7	1199984	1200483	CYP2W1,UNCX	0.315173
MYC	chr7	1226305	1226804	UNCX	0.645411
MYC	chr7	1240506	1241005	UNCX	0.731916
MYC	chr7	1290106	1290605	UNCX	0.580153
MYC	chr7	1331495	1331994	AC093734.1,TMEM184A,PSMG3	0.303303
MYC	chr7	1422771	1423270	UNCX	0.555498
MYC	chr7	1647231	1647730	PSMG3,ELFN1	0.357595
MYC	chr7	1725245	1725744	TMEM184A,ELFN1	0.544175
MYC	chr7	2383778	2384277	NUDT1,EIF3B	0.372376
MYC	chr7	4958975	4959474	RNF216P1,WIPI2	0.381387
MYC	chr7	5176957	5177456	RBAK,WIPI2,SLC29A4,TNRC18,AC092171.4	0.389337
MYC	chr7	5248049	5248548	SLC29A4	0.495335
MYC	chr7	5270764	5271263	SLC29A4,AC092171.4	0.404631
MYC	chr7	5276465	5276964	SLC29A4	0.704649
MYC	chr7	5478674	5479173	SLC29A4	0.336595
MYC	chr7	22849106	22849605	TOMM7	0.505797
MYC	chr7	23393564	23394063	MALSU1	0.607332
MYC	chr7	23394786	23395285	MALSU1	0.678578
MYC	chr7	23470284	23470783	IGF2BP3	0.749829
MYC	chr7	23471039	23471538	IGF2BP3	0.838533
MYC	chr7	23474149	23474648	IGF2BP3	0.781758
MYC	chr7	27156462	27156961	HOXA7	0.464061
MYC	chr7	27199971	27200470	HOXA13	0.618842
MYC	chr7	27923324	27923823	JAZF1	0.606972
MYC	chr7	28005783	28006282	JAZF1	0.330023
MYC	chr7	28225555	28226054	JAZF1-AS1	0.562285
MYC	chr7	33832350	33832849	BMPER	0.409776
MYC	chr7	33842107	33842606	BMPER	0.390972
MYC	chr7	38974782	38975281	POU6F2,POU6F2-AS2	0.723273
MYC	chr7	43053934	43054433	HECW1,HECW1-IT1	0.39963
MYC	chr7	45564459	45564958	ADCY1	0.33598
MYC	chr7	50591677	50592176	DDC,GRB10	0.338819
MYC	chr7	51592770	51593269	AC005999.2	0.553797
MYC	chr7	63900520	63901019	LINC02848	0.641236
MYC	chr7	63925540	63926039	LINC02848,ZNF727	0.655908
MYC	chr7	69738567	69739066	AUTS2	0.392231
MYC	chr7	73707233	73707732	MLXIPL,STX1A,METTL27	0.366356
MYC	chr7	73986110	73986609	ELN	0.344082
MYC	chr7	74453593	74454092	GTF2IRD1,GTF2I	0.485888
MYC	chr7	74627536	74628035	GTF2I	0.442822
MYC	chr7	75791377	75791876	STYXL1	0.308828
MYC	chr7	79968848	79969347	GNAI1	0.359149
MYC	chr7	98400978	98401477	BAIAP2L1	0.533726
MYC	chr7	98470526	98471025	BRI3	0.47269
MYC	chr7	98616953	98617452	NPTX2	0.499889
MYC	chr7	98753857	98754356	NPTX2,TRRAP	0.330332
MYC	chr7	98810124	98810623	NPTX2	0.339017
MYC	chr7	101162780	101163279	NAT16	0.424826
MYC	chr7	103990426	103990925	ORC5	0.301162
MYC	chr7	114085500	114085999	FOXP2	0.616757
MYC	chr7	123666332	123666831	NDUFA5	0.384965
MYC	chr7	129780085	129780584	AC084864.1	0.333174
MYC	chr7	129824946	129825445	KLHDC10	0.348069
MYC	chr7	130154501	130155000	KLHDC10	0.409507
MYC	chr7	131948359	131948858	PLXNA4	0.636743
MYC	chr7	134546871	134547370	AC009275.1	0.420827
MYC	chr7	135780355	135780854	SLC13A4	0.530303
MYC	chr7	137878572	137879071	CREB3L2	0.525914
MYC	chr7	140640634	140641133	DENND2A	0.639009
MYC	chr7	141202471	141202970	TMEM178B	0.345311
MYC	chr7	142855799	142856298	EPHB6	0.738745
MYC	chr7	150955696	150956195	KCNH2	0.506499
MYC	chr7	150978956	150979455	KCNH2	0.436518
MYC	chr7	151061074	151061573	AGAP3	0.621141
MYC	chr7	151062199	151062698	AGAP3	0.319914
MYC	chr7	151064992	151065491	AGAP3,SMARCD3	0.317689
MYC	chr7	151276131	151276630	SMARCD3	0.80904
MYC	chr7	151276761	151277260	SMARCD3	0.620195
MYC	chr7	151286884	151287383	SMARCD3	0.727461
MYC	chr7	157010507	157011006	MNX1-AS1	0.439383
MYC	chr8	545283	545782	FBXO25,TDRP	0.532066
MYC	chr8	1706157	1706656	DLGAP2-AS1,CLN8,AC100810.1	0.350598
MYC	chr8	8419955	8420454	PRAG1	0.461325
MYC	chr8	8973158	8973657	ERI1	0.372651
MYC	chr8	10654961	10655460	AC105001.1	0.406472
MYC	chr8	10824321	10824820	AC105001.1	0.440992
MYC	chr8	11770671	11771170	NEIL2	0.518868
MYC	chr8	20349072	20349571	AC023403.1	0.579198
MYC	chr8	22066701	22067200	XPO7,FAM160B2,POLR3D,PIWIL2	0.428723
MYC	chr8	22133163	22133662	PIWIL2	0.696478
MYC	chr8	22136687	22137186	FAM160B2,PIWIL2	0.505761
MYC	chr8	22275025	22275524	PIWIL2	0.861352
MYC	chr8	22950485	22950984	TNFRSF10B	0.504816
MYC	chr8	24913429	24913928	AF106564.1,NEFM	0.70316
MYC	chr8	25688395	25688894	CDCA2	0.433572
MYC	chr8	28271483	28271982	ZNF395,FBXO16	0.364546
MYC	chr8	28517838	28518337	FZD3	0.690167
MYC	chr8	28657993	28658492	EXTL3	0.407524
MYC	chr8	32220508	32221007	NRG1-IT1	0.325649
MYC	chr8	33153041	33153540	FUT10	0.457094
MYC	chr8	33203548	33204047	FUT10	0.329565
MYC	chr8	33223369	33223868	TTI2	0.364452
MYC	chr8	33415490	33415989	FUT10	0.597946
MYC	chr8	33597623	33598122	MAK16	0.542665
MYC	chr8	34335758	34336257	AC087855.1	0.315938
MYC	chr8	35235149	35235648	UNC5D	0.468184
MYC	chr8	37183947	37184446	AC091182.1	0.472152
MYC	chr8	37331339	37331838	AC091182.1	0.330793
MYC	chr8	37479166	37479665	AC091182.1	0.417027
MYC	chr8	37703138	37703637	AC137579.1,PLPBP	0.38075
MYC	chr8	38030200	38030699	EIF4EBP1	0.71963
MYC	chr8	40370304	40370803	AC105999.1	0.376473
MYC	chr8	41897066	41897565	ANK1,KAT6A	0.416955
MYC	chr8	52254327	52254826	ST18,AC021915.2	0.436446
MYC	chr8	53880721	53881220	RGS20	0.597186
MYC	chr8	55101743	55102242	XKR4	0.392032
MYC	chr8	58069900	58070399	LINC01602	0.304935
MYC	chr8	60460831	60461330	LINC01301	0.392382
MYC	chr8	60848085	60848584	CLVS1	0.413804
MYC	chr8	64376373	64376872	MIR124-2HG	0.786495
MYC	chr8	64376999	64377498	MIR124-2HG	0.827666
MYC	chr8	64377557	64378056	MIR124-2HG	0.587521
MYC	chr8	64378807	64379306	MIR124-2HG	0.738745
MYC	chr8	64382020	64382519	MIR124-2HG	0.692826
MYC	chr8	64580045	64580544	BHLHE22	0.516097
MYC	chr8	69833084	69833583	SLCO5A1,AC079089.1	0.473108
MYC	chr8	69833800	69834299	SLCO5A1,AC079089.1	0.503667
MYC	chr8	69834821	69835320	SLCO5A1,AC079089.1	0.519403
MYC	chr8	69873804	69874303	NCOA2	0.600817
MYC	chr8	70514987	70515486	AC022730.4	0.425801
MYC	chr8	70805181	70805680	LACTB2	0.48057
MYC	chr8	72536701	72537200	KCNB2,AC013562.1	0.332882
MYC	chr8	72537508	72538007	KCNB2	0.415273
MYC	chr8	72828253	72828752	AC013562.1	0.302296
MYC	chr8	73767143	73767642	AC027018.1,UBE2W,ELOC	0.571544
MYC	chr8	74321375	74321874	JPH1	0.705175
MYC	chr8	74984276	74984775	CRISPLD1	0.607875
MYC	chr8	75398652	75399151	HNF4G	0.400477
MYC	chr8	76672680	76673179	ZFHX4-AS1,ZFHX4	0.510679
MYC	chr8	76680889	76681388	ZFHX4	0.622265
MYC	chr8	76841649	76842148	PEX2	0.574143
MYC	chr8	77130554	77131053	PEX2	0.429817
MYC	chr8	78516078	78516577	PKIA-AS1	0.385195
MYC	chr8	79610872	79611371	STMN2	0.647653
MYC	chr8	79611751	79612250	STMN2	0.632749
MYC	chr8	79612532	79613031	STMN2	0.584692
MYC	chr8	79613058	79613557	STMN2	0.547081
MYC	chr8	79767675	79768174	HEY1,AC036214.3	0.377073
MYC	chr8	79783407	79783906	HEY1,LINC01607,AC036214.1,MRPS28,AC036214.3	0.307581
MYC	chr8	79783921	79784420	HEY1,AC036214.1,AC036214.3	0.365618
MYC	chr8	79864655	79865154	AC016240.1,TPD52	0.393287
MYC	chr8	79960070	79960569	TPD52	0.533258
MYC	chr8	80043350	80043849	TPD52	0.494381
MYC	chr8	80121313	80121812	TPD52	0.565378
MYC	chr8	80196500	80196999	TPD52	0.608543
MYC	chr8	80331855	80332354	AC009812.1,ZBTB10	0.353499
MYC	chr8	85856257	85856756	LINC02849,ATP6V0D2	0.312847
MYC	chr8	94896031	94896530	NDUFAF6	0.761655
MYC	chr8	96493466	96493965	SDC2	0.844456
MYC	chr8	96590810	96591309	SDC2	0.76056
MYC	chr8	96592588	96593087	SDC2	0.852971
MYC	chr8	96593656	96594155	SDC2	0.79609
MYC	chr8	97995522	97996021	LAPTM4B	0.623228
MYC	chr8	98168287	98168786	RIDA,STK3	0.571818
MYC	chr8	103500273	103500772	DCAF13,RIMS2	0.624967
MYC	chr8	103501425	103501924	RIMS2	0.701717
MYC	chr8	105318162	105318661	ZFPM2-AS1	0.744184
MYC	chr8	105508383	105508882	ZFPM2-AS1	0.629768
MYC	chr8	105520383	105520882	ZFPM2-AS1	0.625386
MYC	chr8	105520910	105521409	ZFPM2-AS1,AC103853.2	0.523161
MYC	chr8	105564825	105565324	ZFPM2-AS1	0.6386
MYC	chr8	105597891	105598390	ZFPM2-AS1	0.61077
MYC	chr8	105598701	105599200	ZFPM2-AS1	0.549274
MYC	chr8	105599353	105599852	ZFPM2-AS1	0.667959
MYC	chr8	105601013	105601512	ZFPM2-AS1	0.628711
MYC	chr8	105629641	105630140	ZFPM2-AS1	0.598425
MYC	chr8	107068503	107069002	AP000428.2	0.387461
MYC	chr8	113434592	113435091	AC055788.1	0.634271
MYC	chr8	113437636	113438135	AC055788.1	0.539642
MYC	chr8	117896341	117896840	EXT1	0.391165
MYC	chr8	119643979	119644478	TAF2,DEPTOR	0.609524
MYC	chr8	121454524	121455023	HAS2	0.688271
MYC	chr8	124687203	124687702	RNF139-AS1,NDUFB9,MTSS1	0.348517
MYC	chr8	127567398	127567897	AC104370.1	0.503859
MYC	chr8	127645422	127645921	CASC11,MYC,PVT1	0.846991
MYC	chr8	127646040	127646539	MYC,PVT1	0.889228
MYC	chr8	127646612	127647111	CASC11	0.750448
MYC	chr8	127723136	127723635	CASC11	0.818146
MYC	chr8	127733939	127734438	MYC	0.929385
MYC	chr8	127734453	127734952	MYC,PVT1	0.871277
MYC	chr8	127734982	127735481	MYC,PVT1	0.929719
MYC	chr8	127735874	127736373	MYC	0.943214
MYC	chr8	127736806	127737305	CASC11,MYC	0.807355
MYC	chr8	127737512	127738011	MYC	0.942321
MYC	chr8	127738718	127739217	CASC11,MYC	0.865917
MYC	chr8	127739255	127739754	CASC11,MYC	0.82533
MYC	chr8	127741615	127742114	CASC11,MYC	0.810785
MYC	chr8	127794241	127794740	MYC,PVT1	0.921049
MYC	chr8	127794837	127795336	CASC11,MYC	0.843324
MYC	chr8	127795793	127796292	CASC11,MYC	0.834963
MYC	chr8	127796477	127796976	CASC11	0.824937
MYC	chr8	127800157	127800656	CASC11	0.852034
MYC	chr8	127802654	127803153	CASC11	0.751194
MYC	chr8	128794337	128794836	CCDC26	0.837369
MYC	chr8	130665660	130666159	AC090987.1	0.488862
MYC	chr8	132413610	132414109	HPYR1,LRRC6	0.409257
MYC	chr8	133358158	133358657	NDRG1	0.40544
MYC	chr8	136003073	136003572	LINC02055	0.515306
MYC	chr8	140458276	140458775	AGO2	0.640461
MYC	chr8	141392428	141392927	PTP4A3	0.690075
MYC	chr8	142212467	142212966	TSNARE1	0.516755
MYC	chr8	142213024	142213523	TSNARE1	0.664083
MYC	chr8	142216053	142216552	TSNARE1	0.589406
MYC	chr8	142601542	142602041	THEM6	0.551449
MYC	chr8	142614360	142614859	JRK	0.534224
MYC	chr8	142615298	142615797	JRK,THEM6	0.364202
MYC	chr8	142752284	142752783	JRK,THEM6,LYPD2,LY6E-DT	0.442332
MYC	chr8	142816232	142816731	JRK,LY6E-DT,LY6E	0.356266
MYC	chr8	143038722	143039221	C8orf31	0.401869
MYC	chr8	143407854	143408353	TOP1MT	0.767341
MYC	chr8	143430546	143431045	TOP1MT	0.748104
MYC	chr8	143470341	143470840	AC138696.1,ZNF696,ZC3H3,MAPK15	0.303026
MYC	chr8	143472167	143472666	ZC3H3	0.534264
MYC	chr8	143507208	143507707	ZC3H3,PYCR3	0.412492
MYC	chr8	143508104	143508603	ZC3H3,ZNF623	0.563408
MYC	chr8	143715997	143716496	EEF1D,ZNF623,MAPK15	0.598485
MYC	chr8	144331701	144332200	BOP1	0.676781
MYC	chr8	144334119	144334618	BOP1,HSF1,ARHGAP39	0.340586
MYC	chr8	144336784	144337283	HSF1	0.591365
MYC	chr8	144337517	144338016	HSF1	0.464726
MYC	chr8	144338119	144338618	HSF1	0.473145
MYC	chr8	144526824	144527323	HSF1	0.530462
MYC	chr8	144700340	144700839	ZNF251	0.539408
MYC	chr9	7549159	7549658	DMAC1	0.396331
MYC	chr9	7879816	7880315	DMAC1	0.510297
MYC	chr9	10612903	10613402	PTPRD-AS2	0.446058
MYC	chr9	11350155	11350654	AL355672.1	0.462221
MYC	chr9	14315284	14315783	NFIB,AL136366.1	0.517289
MYC	chr9	14437548	14438047	AL137017.1	0.582509
MYC	chr9	14453086	14453585	AL137017.1	0.566395
MYC	chr9	14455312	14455811	AL137017.1	0.616312
MYC	chr9	14515785	14516284	AL137017.1	0.671773
MYC	chr9	14516621	14517120	AL137017.1	0.5218
MYC	chr9	14517202	14517701	AL137017.1	0.609595
MYC	chr9	14531809	14532308	AL137017.1	0.736473
MYC	chr9	14536407	14536906	AL137017.1	0.700965
MYC	chr9	14538489	14538988	AL137017.1	0.776037
MYC	chr9	14564152	14564651	AL137017.1	0.595679
MYC	chr9	17342596	17343095	CNTLN	0.363283
MYC	chr9	20041620	20042119	AL591222.1	0.514521
MYC	chr9	28031479	28031978	AL353746.1	0.529617
MYC	chr9	33239922	33240421	SMU1,BAG1,CHMP5	0.46218
MYC	chr9	36119473	36119972	GLIPR2	0.678413
MYC	chr9	37676445	37676944	AL138752.2,FRMPD1	0.406681
MYC	chr9	37732317	37732816	POLR1E	0.603551
MYC	chr9	38414260	38414759	IGFBPL1	0.530411
MYC	chr9	38421857	38422356	IGFBPL1	0.737671
MYC	chr9	81822249	81822748	AL591368.1	0.431064
MYC	chr9	89674944	89675443	AL161629.1	0.442248
MYC	chr9	89695257	89695756	UNQ6494	0.419735
MYC	chr9	89746615	89747114	UNQ6494,AL161629.1	0.429631
MYC	chr9	98432922	98433421	GABBR2	0.304483
MYC	chr9	99172640	99173139	ALG2,SEC61B	0.309956
MYC	chr9	101028427	101028926	PLPPR1	0.497573
MYC	chr9	106697858	106698357	ZNF462	0.331818
MYC	chr9	107008173	107008672	ZNF462,AL807761.4	0.472161
MYC	chr9	114132185	114132684	COL27A1	0.471151
MYC	chr9	114259702	114260201	COL27A1	0.38638
MYC	chr9	114370024	114370523	AKNA	0.457788
MYC	chr9	120920359	120920858	FBXW2,PHF19	0.399006
MYC	chr9	121650124	121650623	DAB2IP	0.329896
MYC	chr9	123360131	123360630	CRB2	0.524664
MYC	chr9	124011321	124011820	LHX2	0.466601
MYC	chr9	128921923	128922422	PHYHD1	0.689702
MYC	chr9	129602752	129603251	LINC00963	0.315329
MYC	chr9	136189618	136190117	LHX3	0.478693
MYC	chr9	136192142	136192641	LHX3	0.511131
MYC	chr9	136193445	136193944	LHX3	0.540809
MYC	chr9	136219230	136219729	LHX3	0.681505
MYC	chr9	136799998	136800497	SNHG7	0.510903
MYC	chr9	137245855	137246354	TUBB4B	0.409986
MYC	chr9	137877469	137877968	CACNA1B	0.485884
MYC	chrX	152637551	152638050	AC244102.3	0.32037
nonMYC	chr1	940114	940613	SAMD11	0.668309
nonMYC	chr1	941599	942098	SAMD11	0.782665
nonMYC	chr1	2465348	2465847	RER1,PLCH2	0.304826
nonMYC	chr1	6245834	6246333	TNFRSF25	0.434117
nonMYC	chr1	10678197	10678696	CASZ1	0.716944
nonMYC	chr1	10753288	10753787	CASZ1,AL139423.1	0.667027
nonMYC	chr1	13464670	13465169	LRRC38	0.513973
nonMYC	chr1	18107257	18107756	IGSF21	0.367802
nonMYC	chr1	18191325	18191824	IGSF21	0.498721
nonMYC	chr1	18907042	18907541	IFFO2	0.445012
nonMYC	chr1	19240901	19241400	EMC1,MRTO4	0.456392
nonMYC	chr1	22563192	22563691	EPHA8	0.518504
nonMYC	chr1	22582980	22583479	EPHA8	0.486564
nonMYC	chr1	22612582	22613081	EPHA8	0.594852
nonMYC	chr1	22856018	22856517	EPHB2	0.435679
nonMYC	chr1	22915782	22916281	EPHB2,AL031428.1	0.460734
nonMYC	chr1	22916365	22916864	AL031428.1	0.477907
nonMYC	chr1	26723281	26723780	NUDC	0.312218
nonMYC	chr1	32882211	32882710	HPCA	0.652185
nonMYC	chr1	44035867	44036366	SLC6A9	0.456842
nonMYC	chr1	44512428	44512927	RNF220	0.302925
nonMYC	chr1	53142387	53142886	SLC1A7	0.491125
nonMYC	chr1	53319509	53320008	CZIB,MAGOH	0.307684
nonMYC	chr1	57770685	57771184	DAB1-AS1	0.303624
nonMYC	chr1	60990512	60991011	NFIA,NFIA-AS2	0.464734
nonMYC	chr1	74506229	74506728	ERICH3	0.469923
nonMYC	chr1	84569187	84569686	RPF1,SPATA1	0.343206
nonMYC	chr1	87356497	87356996	LMO4	0.461588
nonMYC	chr1	151711325	151711824	AL589765.1	0.355104
nonMYC	chr1	151716692	151717191	CELF3,AL589765.1	0.509814
nonMYC	chr1	154665980	154666479	AL606500.1	0.437453
nonMYC	chr1	155277091	155277590	ASH1L	0.593351
nonMYC	chr1	156070446	156070945	ARHGEF2,MEX3A	0.546648
nonMYC	chr1	156082304	156082803	MEX3A,LMNA	0.376379
nonMYC	chr1	159171230	159171729	CADM3	0.342562
nonMYC	chr1	160362397	160362896	VANGL2	0.408555
nonMYC	chr1	160366696	160367195	NHLH1	0.525047
nonMYC	chr1	160400196	160400695	VANGL2	0.397001
nonMYC	chr1	161085053	161085552	NECTIN4,PCP4L1,SDHC	0.332076
nonMYC	chr1	164707100	164707599	PBX1,AL357568.1	0.688772
nonMYC	chr1	165235932	165236431	LMX1A,LMX1A-AS2	0.404872
nonMYC	chr1	167135340	167135839	POU2F1	0.655063
nonMYC	chr1	167186740	167187239	POU2F1	0.685254
nonMYC	chr1	178651621	178652120	RALGPS2,ANGPTL1	0.530761
nonMYC	chr1	180188686	180189185	LHX4	0.499819
nonMYC	chr1	180198183	180198682	LHX4	0.495564
nonMYC	chr1	180229745	180230244	LHX4	0.814019
nonMYC	chr1	180299439	180299938	LHX4	0.314602
nonMYC	chr1	180358579	180359078	LHX4	0.36622
nonMYC	chr1	181075702	181076201	IER5	0.34589
nonMYC	chr1	185498123	185498622	LINC01350,HMCN1	0.705194
nonMYC	chr1	201020205	201020704	KIF21B,CACNA1S	0.614237
nonMYC	chr1	201136624	201137123	CACNA1S	0.568734
nonMYC	chr1	201268537	201269036	AL358473.1,AL358473.2,CACNA1S,TMEM9	0.415345
nonMYC	chr1	205352262	205352761	TMCC2,CDK18	0.409904
nonMYC	chr1	205360122	205360621	KLHDC8A	0.456776
nonMYC	chr1	205425161	205425660	LEMD1,BLACAT1	0.402933
nonMYC	chr1	205456951	205457450	LEMD1	0.63774
nonMYC	chr1	205457478	205457977	LEMD1,BLACAT1	0.591403
nonMYC	chr1	205463683	205464182	NUCKS1	0.581608
nonMYC	chr1	205481611	205482110	NUCKS1	0.546404
nonMYC	chr1	205495349	205495848	CDK18	0.652549
nonMYC	chr1	207971523	207972022	CD46	0.372237
nonMYC	chr1	210250597	210251096	SERTAD4	0.460893
nonMYC	chr1	210251251	210251750	SERTAD4	0.635327
nonMYC	chr1	211485158	211485657	RD3	0.752684
nonMYC	chr1	211491955	211492454	RD3	0.746202
nonMYC	chr1	211641358	211641857	SLC30A1	0.399984
nonMYC	chr1	221274383	221274882	LINC02817,AL360013.2	0.687458
nonMYC	chr1	233904417	233904916	SLC35F3	0.844236
nonMYC	chr1	233998842	233999341	SLC35F3	0.851401
nonMYC	chr1	239386292	239386791	CHRM3	0.422056
nonMYC	chr1	243393035	243393534	AKT3	0.549103
nonMYC	chr1	244048747	244049246	LINC02774,ZBTB18	0.310026
nonMYC	chr10	22552946	22553445	PIP4K2A	0.307291
nonMYC	chr10	84185480	84185979	CDHR1	0.758619
nonMYC	chr10	97074682	97075181	SLIT1	0.352823
nonMYC	chr11	1564424	1564923	DUSP8	0.563061
nonMYC	chr11	8329781	8330280	LMO1	0.370062
nonMYC	chr11	10728936	10729435	CTR9,EIF4G2	0.426369
nonMYC	chr11	14132335	14132834	SPON1	0.531349
nonMYC	chr11	45439985	45440484	CHST1	0.499328
nonMYC	chr11	45519563	45520062	CHST1	0.443361
nonMYC	chr11	45560787	45561286	AC103855.3,AC103855.2	0.352641
nonMYC	chr11	57482627	57483126	SSRP1,RTN4RL2	0.589955
nonMYC	chr11	63919157	63919656	RCOR2	0.47358
nonMYC	chr11	67605172	67605671	PITPNM1,CDK2AP2,GSTP1,OR7E11P	0.475481
nonMYC	chr11	72308499	72308998	LAMTOR1	0.572196
nonMYC	chr11	78030467	78030966	ALG8	0.482218
nonMYC	chr11	96236888	96237387	AP000779.1,JRKL	0.521993
nonMYC	chr11	115169912	115170411	CADM1,AP000462.1	0.314562
nonMYC	chr11	118909074	118909573	RPS25	0.557236
nonMYC	chr11	119368739	119369238	USP2	0.47979
nonMYC	chr11	120894569	120895068	AP004147.1	0.407998
nonMYC	chr11	123351270	123351769	GRAMD1B	0.303633
nonMYC	chr11	123405068	123405567	GRAMD1B	0.546711
nonMYC	chr11	134053604	134054103	JAM3	0.40046
nonMYC	chr12	2846004	2846503	TULP3	0.61956
nonMYC	chr12	3207123	3207622	PRMT8	0.374817
nonMYC	chr12	3292983	3293482	PRMT8,THCAT155	0.537463
nonMYC	chr12	3341984	3342483	PRMT8	0.475019
nonMYC	chr12	4294069	4294568	CCND2	0.418107
nonMYC	chr12	4307818	4308317	TIGAR	0.344638
nonMYC	chr12	4441443	4441942	CCND2,RAD51AP1	0.303757
nonMYC	chr12	5688181	5688680	ANO2	0.676142
nonMYC	chr12	6839737	6840236	GNB3	0.624028
nonMYC	chr12	6840434	6840933	GNB3	0.649912
nonMYC	chr12	49962909	49963408	AQP5,SMARCD1	0.32776
nonMYC	chr12	49979038	49979537	SMARCD1	0.304438
nonMYC	chr12	75877911	75878410	PHLDA1	0.471421
nonMYC	chr12	75931308	75931807	PHLDA1,AC011611.4	0.733538
nonMYC	chr12	118981173	118981672	SRRM4	0.440717
nonMYC	chr12	119006698	119007197	SRRM4	0.423939
nonMYC	chr12	120350801	120351300	MSI1	0.563572
nonMYC	chr12	120361600	120362099	MSI1	0.60011
nonMYC	chr12	124463399	124463898	NCOR2	0.339708
nonMYC	chr12	124549017	124549516	NCOR2	0.414111
nonMYC	chr12	132450213	132450712	AC148476.1,FBRSL1	0.364207
nonMYC	chr13	20831889	20832388	XPO4	0.592949
nonMYC	chr13	25179814	25180313	AMER2,LINC01053	0.394292
nonMYC	chr13	35470517	35471016	MAB21L1	0.698779
nonMYC	chr13	57056541	57057040	PRR20C	0.382133
nonMYC	chr13	112894067	112894566	MCF2L	0.676605
nonMYC	chr14	22501912	22502411	ABHD4	0.364246
nonMYC	chr14	23487196	23487695	SLC22A17,EFS	0.409413
nonMYC	chr14	23512861	23513360	ZFHX2-AS1,ZFHX2	0.404926
nonMYC	chr14	24081732	24082231	NRL	0.71752
nonMYC	chr14	24086530	24087029	NRL	0.704552
nonMYC	chr14	28766444	28766943	FOXG1-AS1	0.647834
nonMYC	chr14	28785562	28786061	FOXG1-AS1,FOXG1	0.336813
nonMYC	chr14	35533804	35534303	INSM2	0.415299
nonMYC	chr14	51319105	51319604	FRMD6	0.463706
nonMYC	chr14	56659879	56660378	OTX2	0.384817
nonMYC	chr14	56730433	56730932	OTX2	0.564478
nonMYC	chr14	56742350	56742849	AL161757.5,AL161757.4	0.427472
nonMYC	chr14	56810273	56810772	OTX2	0.443391
nonMYC	chr14	56811469	56811968	OTX2	0.478607
nonMYC	chr14	56891094	56891593	OTX2-AS1,AL161757.4	0.568745
nonMYC	chr14	57068337	57068836	AL391152.1	0.504132
nonMYC	chr14	60190286	60190785	PCNX4	0.309561
nonMYC	chr14	60514780	60515279	SIX6,AL049874.3	0.556996
nonMYC	chr14	76715641	76716140	AC007376.2,VASH1	0.584007
nonMYC	chr14	77141574	77142073	ZDHHC22	0.397516
nonMYC	chr14	78264502	78265001	NRXN3	0.539515
nonMYC	chr14	96805882	96806381	VRK1	0.42229
nonMYC	chr14	102241089	102241588	MOK	0.562035
nonMYC	chr15	26158362	26158861	LINC00929	0.591167
nonMYC	chr15	65377803	65378302	IGDCC3	0.594525
nonMYC	chr15	65421377	65421876	IGDCC4	0.678237
nonMYC	chr15	65532980	65533479	HACD3	0.699111
nonMYC	chr15	67968091	67968590	PIAS1	0.465609
nonMYC	chr15	68699302	68699801	ANP32A	0.367738
nonMYC	chr15	72242701	72243200	PKM	0.678326
nonMYC	chr15	72315913	72316412	AC009690.3,AC009690.2	0.481027
nonMYC	chr15	72319870	72320369	AC009690.2	0.54244
nonMYC	chr15	73051948	73052447	NEO1	0.483363
nonMYC	chr15	74308321	74308820	ISLR2,AC010931.1	0.335367
nonMYC	chr15	74821391	74821890	ULK3	0.380325
nonMYC	chr15	78671677	78672176	CHRNA3,CHRNB4	0.452463
nonMYC	chr15	87707312	87707811	NTRK3	0.424526
nonMYC	chr15	89371294	89371793	AC013391.2	0.322988
nonMYC	chr15	92344140	92344639	ST8SIA2	0.512677
nonMYC	chr16	794473	794972	GNG13	0.409629
nonMYC	chr16	1019326	1019825	CEROX1	0.366881
nonMYC	chr16	2471024	2471523	AC106820.4	0.587349
nonMYC	chr16	3497852	3498351	CREBBP	0.312415
nonMYC	chr16	8600213	8600712	TMEM114	0.632274
nonMYC	chr16	13779614	13780113	U95743.1	0.620609
nonMYC	chr16	30028036	30028535	TLCD3B	0.512624
nonMYC	chr16	49730754	49731253	ZNF423	0.489898
nonMYC	chr16	55332732	55333231	IRX6	0.755129
nonMYC	chr16	85301978	85302477	GSE1	0.309237
nonMYC	chr16	85329355	85329854	GSE1	0.540027
nonMYC	chr16	85724881	85725380	C16orf74	0.491387
nonMYC	chr16	89828164	89828663	SPIRE2,GAS8	0.342702
nonMYC	chr17	27977710	27978209	NLK	0.602772
nonMYC	chr17	27996354	27996853	NLK	0.466047
nonMYC	chr17	28370215	28370714	VTN,UNC119	0.630707
nonMYC	chr17	28549221	28549720	UNC119	0.590934
nonMYC	chr17	28711143	28711642	FAM222B,PHF12	0.546628
nonMYC	chr17	29005830	29006329	PHF12,SEZ6	0.501612
nonMYC	chr17	32486310	32486809	ZNF207,CDK5R1,AC025211.1	0.496503
nonMYC	chr17	32519299	32519798	CDK5R1	0.563775
nonMYC	chr17	36927878	36928377	LHX1	0.748082
nonMYC	chr17	38748196	38748695	PIP4K2B	0.544727
nonMYC	chr17	39071655	39072154	PLXDC1,ARL5C	0.505961
nonMYC	chr17	39573435	39573934	NEUROD2	0.474824
nonMYC	chr17	39607727	39608226	NEUROD2	0.575802
nonMYC	chr17	40068804	40069303	RAPGEFL1	0.526176
nonMYC	chr17	41635272	41635771	ACLY	0.424337
nonMYC	chr17	42676929	42677428	ATP6V0A1	0.427917
nonMYC	chr17	43398696	43399195	NBR1,LINC00910,DHX8	0.409009
nonMYC	chr17	43403790	43404289	ARL4D	0.75038
nonMYC	chr17	43431531	43432030	ARL4D	0.355499
nonMYC	chr17	44308258	44308757	GPATCH8	0.543287
nonMYC	chr17	44344926	44345425	RUNDC3A,GPATCH8	0.440546
nonMYC	chr17	44385194	44385693	ASB16,ITGA2B	0.348886
nonMYC	chr17	45022864	45023363	PLCD3,AC142472.1	0.423356
nonMYC	chr17	45060910	45061409	AC138150.1	0.492216
nonMYC	chr17	48003331	48003830	SP2-AS1	0.39031
nonMYC	chr17	50501849	50502348	CACNA1G	0.317471
nonMYC	chr17	50604425	50604924	CACNA1G	0.491368
nonMYC	chr17	50614613	50615112	SPATA20,LUC7L3,TOB1	0.398837
nonMYC	chr17	50800241	50800740	WFIKKN2,TOB1	0.564153
nonMYC	chr17	57868305	57868804	CUEDC1	0.718222
nonMYC	chr17	57911945	57912444	CUEDC1	0.358037
nonMYC	chr17	58755533	58756032	PPM1E	0.601661
nonMYC	chr17	59331349	59331848	YPEL2	0.564161
nonMYC	chr17	59370563	59371062	YPEL2	0.780256
nonMYC	chr17	60154537	60155036	HEATR6,CA4	0.568156
nonMYC	chr17	63522880	63523379	KCNH6	0.722154
nonMYC	chr17	63529576	63530075	KCNH6	0.764384
nonMYC	chr17	73164710	73165209	SSTR2	0.372776
nonMYC	chr17	73575343	73575842	SDK2	0.681343
nonMYC	chr17	73586139	73586638	AC124804.1,AC032019.1,AC125421.1	0.431495
nonMYC	chr17	75515370	75515869	TMEM94	0.544228
nonMYC	chr17	75827440	75827939	UNK	0.570232
nonMYC	chr17	76467243	76467742	AANAT	0.501904
nonMYC	chr17	76707955	76708454	MXRA7	0.628432
nonMYC	chr17	76841980	76842479	MXRA7	0.603895
nonMYC	chr17	77528504	77529003	AC021683.3,AC021683.2	0.441991
nonMYC	chr17	77779064	77779563	AC021683.2,AC021683.5	0.333221
nonMYC	chr17	77802083	77802582	TNRC6C	0.492664
nonMYC	chr17	77802643	77803142	TNRC6C	0.437005
nonMYC	chr17	78974584	78975083	LGALS3BP	0.448835
nonMYC	chr17	78979797	78980296	LGALS3BP	0.540547
nonMYC	chr17	79114429	79114928	AC021534.1	0.470365
nonMYC	chr17	79131636	79132135	LGALS3BP	0.39904
nonMYC	chr17	79137417	79137916	LGALS3BP	0.487
nonMYC	chr17	79189218	79189717	LGALS3BP,RBFOX3	0.368835
nonMYC	chr17	79706803	79707302	AC233701.1	0.331062
nonMYC	chr17	79937839	79938338	CBX8,EIF4A3	0.346781
nonMYC	chr17	80414900	80415399	CARD14,AC087741.1	0.37718
nonMYC	chr17	80427688	80428187	ENDOV	0.330292
nonMYC	chr17	80445693	80446192	NPTX1	0.408087
nonMYC	chr17	80476386	80476885	NPTX1	0.528305
nonMYC	chr17	80477956	80478455	ENDOV	0.42305
nonMYC	chr17	80523853	80524352	NPTX1	0.545086
nonMYC	chr17	80609119	80609618	ENDOV,NPTX1	0.352204
nonMYC	chr17	81034640	81035139	AATK	0.422043
nonMYC	chr17	81053001	81053500	BAIAP2	0.325285
nonMYC	chr17	81164835	81165334	AATK	0.448695
nonMYC	chr17	81345956	81346455	BAHCC1	0.447068
nonMYC	chr17	81395115	81395614	BAHCC1	0.509943
nonMYC	chr17	81471953	81472452	ARL16	0.329689
nonMYC	chr17	81683611	81684110	FAAP100,ARL16	0.334445
nonMYC	chr17	81927598	81928097	RFNG	0.38835
nonMYC	chr17	82022815	82023314	RFNG,GPS1,DUS1L	0.333512
nonMYC	chr17	82751477	82751976	WDR45B,RAB40B,TBCD	0.444218
nonMYC	chr18	6561436	6561935	ARHGAP28	0.478955
nonMYC	chr18	6729422	6729921	ARHGAP28	0.507718
nonMYC	chr18	35201470	35201969	MAPRE2,ZNF397	0.51986
nonMYC	chr18	35203111	35203610	MAPRE2	0.577139
nonMYC	chr18	48797835	48798334	SMAD7	0.373031
nonMYC	chr18	59376512	59377011	LMAN1	0.429484
nonMYC	chr18	59402361	59402860	LMAN1	0.493416
nonMYC	chr19	2659820	2660319	GNG7,DIRAS1,ZNF555	0.326651
nonMYC	chr19	3057312	3057811	TLE2,TLE5	0.327562
nonMYC	chr19	3336584	3337083	NFIC	0.474337
nonMYC	chr19	3483193	3483692	SMIM24	0.49999
nonMYC	chr19	12912914	12913413	MAST1	0.355026
nonMYC	chr19	17947953	17948452	KCNN1	0.342303
nonMYC	chr19	23074904	23075403	ZNF730	0.572837
nonMYC	chr19	32677686	32678185	RGS9BP	0.451175
nonMYC	chr19	39138458	39138957	PAK4	0.327025
nonMYC	chr19	40542248	40542747	LTBP4	0.490546
nonMYC	chr19	41990971	41991470	ATP1A3	0.50609
nonMYC	chr19	46296724	46297223	HIF3A	0.768676
nonMYC	chr19	47790273	47790772	CRX	0.65372
nonMYC	chr19	47813604	47814103	CRX	0.637058
nonMYC	chr19	47821567	47822066	CRX	0.710632
nonMYC	chr19	47848773	47849272	CRX,PLA2G4C	0.577448
nonMYC	chr19	47863378	47863877	SELENOW	0.606035
nonMYC	chr19	48010539	48011038	SELENOW,CRX	0.474046
nonMYC	chr19	48029489	48029988	CRX,PLA2G4C	0.592942
nonMYC	chr19	50658082	50658581	SHANK1	0.304571
nonMYC	chr19	50695255	50695754	SHANK1	0.510276
nonMYC	chr19	50724705	50725204	SHANK1	0.448657
nonMYC	chr19	55525762	55526261	SBK2	0.362069
nonMYC	chr2	5691197	5691696	SOX11	0.494826
nonMYC	chr2	5692034	5692533	SOX11	0.506868
nonMYC	chr2	15940170	15940669	MYCNOS,MYCN	0.877969
nonMYC	chr2	23585222	23585721	KLHL29	0.332795
nonMYC	chr2	29011646	29012145	CLIP4	0.522882
nonMYC	chr2	29042395	29042894	CLIP4	0.726301
nonMYC	chr2	29050552	29051051	CLIP4	0.701952
nonMYC	chr2	29074350	29074849	CLIP4	0.642277
nonMYC	chr2	30990681	30991180	GALNT14	0.408873
nonMYC	chr2	32788281	32788780	LTBP1	0.570186
nonMYC	chr2	32902996	32903495	LTBP1	0.492131
nonMYC	chr2	41610832	41611331	AC009413.1	0.307223
nonMYC	chr2	44941382	44941881	SIX3	0.526849
nonMYC	chr2	58535132	58535631	LINC01122	0.632592
nonMYC	chr2	67953937	67954436	LINC01812	0.50065
nonMYC	chr2	70900262	70900761	VAX2	0.364134
nonMYC	chr2	74778437	74778936	HK2	0.584279
nonMYC	chr2	120522244	120522743	INHBB	0.437052
nonMYC	chr2	120527006	120527505	INHBB	0.533476
nonMYC	chr2	161237507	161238006	TBR1,SLC4A10	0.526093
nonMYC	chr2	161238542	161239041	TBR1	0.683048
nonMYC	chr2	161371831	161372330	TBR1	0.664724
nonMYC	chr2	161415911	161416410	TBR1	0.764657
nonMYC	chr2	161417694	161418193	TBR1	0.664808
nonMYC	chr2	170715090	170715589	SP5	0.537306
nonMYC	chr2	174535359	174535858	AC010894.2	0.378491
nonMYC	chr2	179861116	179861615	CWC22	0.33171
nonMYC	chr2	181680411	181680910	NEUROD1	0.616685
nonMYC	chr2	184598187	184598686	ZNF804A	0.638562
nonMYC	chr2	218959351	218959850	AC097468.2,CDK5R2	0.414511
nonMYC	chr2	218963115	218963614	CDK5R2	0.387937
nonMYC	chr2	237995014	237995513	RAMP1	0.636981
nonMYC	chr2	238240614	238241113	HES6	0.682755
nonMYC	chr20	327022	327521	SOX12	0.514439
nonMYC	chr20	709980	710479	CSNK2A1	0.38352
nonMYC	chr20	4636919	4637418	PRNP	0.304053
nonMYC	chr20	5911182	5911681	CHGB	0.466874
nonMYC	chr20	17226622	17227121	PCSK2	0.764419
nonMYC	chr20	20367695	20368194	INSM1	0.387041
nonMYC	chr20	31694223	31694722	BCL2L1,BCL2L1-AS1	0.50677
nonMYC	chr20	49384342	49384841	KCNB1	0.627855
nonMYC	chr20	49480148	49480647	KCNB1	0.693595
nonMYC	chr20	63342732	63343231	PPDPF	0.37657
nonMYC	chr20	63416610	63417109	KCNQ2	0.481257
nonMYC	chr21	29578215	29578714	GRIK1	0.46893
nonMYC	chr21	34185106	34185605	AP000317.2	0.567077
nonMYC	chr22	16601035	16601534	AP000547.3	0.825292
nonMYC	chr22	20155296	20155795	ARVCF	0.554797
nonMYC	chr22	21707604	21708103	UBE2L3	0.344759
nonMYC	chr22	36687496	36687995	AL049749.1	0.480571
nonMYC	chr22	39527661	39528160	RPS19BP1	0.447366
nonMYC	chr22	42289581	42290080	LINC01315	0.382526
nonMYC	chr22	43925356	43925855	PNPLA3	0.460067
nonMYC	chr22	45007438	45007937	PHF21B	0.482023
nonMYC	chr3	12986864	12987363	IQSEC1	0.557173
nonMYC	chr3	14285417	14285916	AC093496.1	0.368221
nonMYC	chr3	28077466	28077965	CMC1	0.681768
nonMYC	chr3	39809223	39809722	MYRIP	0.374399
nonMYC	chr3	47536273	47536772	CSPG5	0.710077
nonMYC	chr3	51962166	51962665	PCBP4	0.563097
nonMYC	chr3	51964026	51964525	PCBP4	0.409936
nonMYC	chr3	51968110	51968609	PCBP4	0.653233
nonMYC	chr3	62433289	62433788	CADPS	0.375793
nonMYC	chr3	127849350	127849849	PODXL2	0.496811
nonMYC	chr3	147397084	147397583	ZIC1	0.779558
nonMYC	chr4	1178559	1179058	SPON2	0.548359
nonMYC	chr4	1192021	1192520	CTBP1,CTBP1-DT	0.304681
nonMYC	chr4	7226398	7226897	SORCS2	0.64905
nonMYC	chr4	95377311	95377810	UNC5C	0.44452
nonMYC	chr4	104494798	104495297	CXXC4	0.429138
nonMYC	chr4	118352832	118353331	PRSS12	0.431381
nonMYC	chr4	139734849	139735348	MAML3	0.441714
nonMYC	chr4	140756210	140756709	ELMOD2	0.499809
nonMYC	chr4	143667451	143667950	FREM3	0.37725
nonMYC	chr4	153079820	153080319	FHDC1	0.573987
nonMYC	chr4	165879548	165880047	TLL1	0.580223
nonMYC	chr4	175812483	175812982	GPM6A,AC097537.1	0.463346
nonMYC	chr5	1252058	1252557	AC114291.1	0.405944
nonMYC	chr5	10524586	10525085	ANKRD33B	0.447619
nonMYC	chr5	43191858	43192357	NIM1K	0.551045
nonMYC	chr5	72065843	72066342	MAP1B	0.353861
nonMYC	chr5	72107104	72107603	MAP1B	0.480447
nonMYC	chr5	76083130	76083629	SV2C	0.509786
nonMYC	chr5	76084418	76084917	SV2C	0.810494
nonMYC	chr5	77630028	77630527	TBCA	0.527922
nonMYC	chr5	88141183	88141682	TMEM161B-AS1	0.487349
nonMYC	chr5	88397502	88398001	LINC00461	0.714146
nonMYC	chr5	88659781	88660280	LINC00461	0.590041
nonMYC	chr5	88674241	88674740	AC091826.2,LINC00461,AC008525.1	0.481021
nonMYC	chr5	88678094	88678593	LINC00461	0.355788
nonMYC	chr5	88684872	88685371	LINC00461	0.821518
nonMYC	chr5	88690848	88691347	LINC00461	0.802664
nonMYC	chr5	113147112	113147611	MCC	0.409617
nonMYC	chr5	125373187	125373686	AC116362.1	0.395916
nonMYC	chr5	127941555	127942054	SLC12A2	0.56067
nonMYC	chr5	135477272	135477771	SLC25A48	0.532079
nonMYC	chr5	135478837	135479336	SLC25A48	0.522066
nonMYC	chr5	135488793	135489292	NEUROG1,SLC25A48	0.38152
nonMYC	chr5	135533317	135533816	NEUROG1	0.659141
nonMYC	chr5	135535878	135536377	NEUROG1	0.587612
nonMYC	chr5	135543750	135544249	NEUROG1,SLC25A48	0.329519
nonMYC	chr5	135544928	135545427	NEUROG1,SLC25A48	0.308061
nonMYC	chr5	138954972	138955471	LRRTM2,SIL1	0.56762
nonMYC	chr5	139194421	139194920	SIL1	0.636771
nonMYC	chr5	139669041	139669540	CXXC5	0.415097
nonMYC	chr5	139698660	139699159	CXXC5,AC008667.1	0.389252
nonMYC	chr5	139744312	139744811	CXXC5	0.530987
nonMYC	chr5	139759183	139759682	CXXC5,AC008667.1	0.461456
nonMYC	chr5	141040010	141040509	TAF7	0.368841
nonMYC	chr5	141041006	141041505	AC244517.11,PCDHB11,PCDHB12,PCDHB13	0.32002
nonMYC	chr5	147453801	147454300	DPYSL3	0.419725
nonMYC	chr5	147455257	147455756	DPYSL3	0.339785
nonMYC	chr5	150615898	150616397	SYNPO,AC011383.1	0.487437
nonMYC	chr5	150616471	150616970	SYNPO	0.572167
nonMYC	chr5	151925315	151925814	GLRA1	0.553215
nonMYC	chr5	151926159	151926658	G3BP1	0.610788
nonMYC	chr5	151935295	151935794	G3BP1,GLRA1	0.420775
nonMYC	chr5	160262029	160262528	PWWP2A,FABP6,CCNJL	0.537875
nonMYC	chr5	162067598	162068097	GABRG2	0.821833
nonMYC	chr5	168426348	168426847	WWC1,RARS1	0.597368
nonMYC	chr5	173699174	173699673	CPEB4	0.423503
nonMYC	chr5	176817628	176818127	UIMC1	0.540419
nonMYC	chr5	177473473	177473972	FAM193B	0.518562
nonMYC	chr5	180451816	180452315	GFPT2	0.460875
nonMYC	chr6	3227509	3228008	PSMG4	0.484885
nonMYC	chr6	3228334	3228833	PSMG4	0.672997
nonMYC	chr6	3228836	3229335	PSMG4	0.535878
[truncated: 2,561 more rows]
