# Supplementary material for: Oncogene aberrations drive medulloblastoma progression, not initiation
Source: Nature. 2025 May 7;642(8069):1062–72. doi: 10.1038/s41586-025-08973-5 (PMC12222029; doi:10.1038/s41586-025-08973-5)
Supplement: Supplementary file 1 — Supplementary Tables 1–8. [file 41586_2025_8973_MOESM1_ESM.zip › 2024-01-00144D-s1/Supplementary Table 4.xlsx]

## Sheet: Supplementary Table 4 
Sample	Somatic SNV bulk WGS	In 10X snRNA	In 10X snATAC	In 10X snATAC deep
MB272	919	56	206	561
MB89	757	28	86	178
MB248	1594	35	193	319
