# Supplementary material for: Oncogene aberrations drive medulloblastoma progression, not initiation
Source: Nature. 2025 May 7;642(8069):1062–72. doi: 10.1038/s41586-025-08973-5 (PMC12222029; doi:10.1038/s41586-025-08973-5)
Supplement: Supplementary file 1 — Supplementary Tables 1–8. [file 41586_2025_8973_MOESM1_ESM.zip › 2024-01-00144D-s1/Supplementary Table 5.xlsx]

## Sheet: Supplementary Table 5
MethID	MainID	Gender	Age	mnp11	mnp12	TargetCohort	MYC	MYCN	PRDM6	Clonality_of_drivers	MRCA_ID	Death	Recurrence	PFS	OS	Ploidy	Ploidy_TMA	TERT_prom_mutation	Radicality	pediatric.vs.adult	M.stage	Histology	Treatment	aneuploidy	chromothripsis	Use for neutral fitting
6752625054_R01C01	ICGC_MB101	F	39	MB, SHH CHL AD	MB_SHH_4	0	0	0	0		MB101	0	0	24	24	Tetraploid		C228T	STR	n.d.	M0	Desmoplastic	RT/CHT
6752625054_R02C01	ICGC_MB102	T	23	MB, SHH CHL AD	MB_SHH_4	0	0	0	0		MB102	0	1	12	15	Diploid		C228T	GTR	n.d.	M0	Desmoplastic	RT/CHT
6752625054_R04C01	ICGC_MB104	M	35	MB, SHH CHL AD	MB_SHH_4	0	0	0	0		MB104	0	1	11	14	Tetraploid		C228T	GTR	n.d.	M0	Classic	RT/CHT
6752625054_R05C01	ICGC_MB106	M	3	MB, G3	MB_G34_II	0	1	0	0		MB106	1	1	4	10	Tetraploid		wt	GTR	n.d.	M0	Classic	RT/CHT		0	no
6752625054_R06C01	ICGC_MB107	M	15	MB, WNT	MB_WNT	0	0	0	0		MB107	1	1	3	8	Diploid	Tetraploid	wt	STR	n.d.	M3	Classic	RT/CHT		0
6752625054_R02C02	ICGC_MB110	F	10	MB, G4	MB_G34_VI	1	0	0	1	clonal	MB110	0	0	14	14	Tetraploid	Tetraploid	wt	GTR	n.d.	M1	LCA	RT/CHT		0	no
8622007026_R04C02	ICGC_MB111	F	4	MB, G3	MB_G34_II	0	0	0	0		MB111	0	0	14	14		Diploid	wt	STR	n.d.	M0	Classic	RT/CHT		0	no
6752625054_R03C02	ICGC_MB112	M	7	MB, WNT	MB_WNT	0	0	0	0		MB112	0	0	14	14	Diploid	Tetraploid	wt	GTR	n.d.	M0	Classic	RT/CHT		0
6752625054_R04C02	ICGC_MB113	F	14	MB, WNT	MB_WNT	0	0	0	0		MB113	0	0	15	15	Diploid	Diploid	wt	GTR	n.d.	M0	LCA	RT/CHT		0
6752625054_R05C02	ICGC_MB114	M	8	MB, G4	MB_G34_VIII	0	0	0	0		MB114	0	0	14	14		Diploid	wt	STR	n.d.	M1	Classic	RT/CHT		0	yes
6752625054_R06C02	ICGC_MB115	M	16	MB, G4	MB_G34_VIII	0	0	0	0		MB115	0	0	14	14	Diploid	Tetraploid	wt	GTR	n.d.	M3	LCA	RT/CHT		0	no
6752625079_R05C01	ICGC_MB117	F	13	MB, WNT	MB_WNT	0	0	0	0		MB117	0	0	14	14	Diploid		wt	STR	n.d.	M0	Classic	RT/CHT		0
6752625079_R06C01	ICGC_MB118	M	11	MB, G4	MB_G34_VIII	0	0	0	0		MB118	0	0	14	14	Diploid			STR	n.d.	M0	Classic	RT/CHT		0	no
6752625079_R01C02	ICGC_MB119	F	5	MB, G4	MB_G34_VII	0	0	0	0		MB119	0	0	14	14	Diploid			STR	n.d.		Classic	RT/CHT		0	no
6752625079_R03C02	ICGC_MB122	M	11	MB, WNT	MB_WNT	0	0	0	0		MB122	0	0	14	14			wt	STR	n.d.	M0	Classic	RT/CHT		0
9968646139_R05C01	ICGC_MB125	F	19	MB, SHH CHL AD	MB_SHH_4	0	0	0	0		MB125					Diploid		C228T		n.d.		LCA
7970376163_R03C02	ICGC_MB126	F	31	MB, SHH CHL AD	MB_SHH_4	0	0	0	0		MB126					Tetraploid		C228T		n.d.		LCA
8622007025_R02C02	ICGC_MB129	M	16	MB, G4	MB_G34_VII	1	0	0	1	subclonal	MB129	0	0	22	22			wt	GTR	n.d.		LCA	RT/CHT		0	no
8622007025_R03C02	ICGC_MB130	F	7	MB, WNT	MB_WNT	0	0	0	0		MB130	0	0	22	22			wt	GTR	n.d.	M3	Classic	RT/CHT		0
8622007025_R04C02	ICGC_MB131	M	5	MB, G3	MB_G34_II	0	1	0	0		MB131	1	1	5	8			wt	GTR	n.d.	M3	LCA	RT/CHT		0	no
8622007025_R05C02	ICGC_MB132	F	5	MB, SHH INF	MB_SHH_3	0	0	0	0		MB132	0	0	22	22			C228T	GTR	n.d.	M0	Desmoplastic	RT/CHT		0
8622007026_R01C01	ICGC_MB134	F	3	MB, G3	MB_G34_V	0	0	0	0		MB134	0	0	6	6			wt	GTR	n.d.		LCA	CHT		0	no
8622007026_R04C01	ICGC_MB137	M	10	MB, SHH CHL AD	MB_SHH_3	0	0	1	0		MB137	0	1	22	27			wt	STR	n.d.		LCA	RT/CHT		1
8622007026_R06C01	ICGC_MB139	K	3	MB, G3	MB_G34_III	0	0	0	0		MB139	0	0	6	6				GTR	n.d.	M3	LCA	CHT		0	yes
6929793052_R05C02	ICGC_MB14	F	14	MB, WNT	MB_WNT	0	0	0	0		163724	0	0	57	57	Diploid	Diploid		STR	n.d.	M0	LCA	RT/CHT		0
8622007026_R01C02	ICGC_MB140	M	27	MB, WNT	MB_WNT	0	0	0	0		MB140	0	0	7	7				GTR	n.d.	M0	Classic	RT/CHT
8622007026_R02C02	ICGC_MB141	F	4	MB, G3	MB_G34_VII	0	0	0	0		MB141	0	0	20	20				GTR	n.d.	M2	Classic	RT/CHT		0	yes
8622007026_R03C02	ICGC_MB142	M	1.5	MB, SHH INF	MB_SHH_2	0	0	0	0		MB142									n.d.					0
9855358048_R05C01	ICGC_MB143	F	22	MB, SHH CHL AD	MB_SHH_4	0	0	0	0		MB143									n.d.
8622007132_R02C01	ICGC_MB144	F	10	MB, G3	MB_G34_III	0	0	0	0		MB144									n.d.						no
8622007132_R03C01	ICGC_MB145	M	13	MB, SHH CHL AD	MB_SHH_3	0	0	0	0		MB145									n.d.	M0	LCA
8622007132_R06C01	ICGC_MB148	F		MB, WNT	MB_WNT	0	0	0	0		MB148									n.d.
6929793052_R06C02	ICGC_MB15	M	17	MB, G4	MB_G34_VIII	0	0	0	0		146327	0	0	43	43	Tetraploid		wt	STR	n.d.	M0	Classic	RT/CHT		0	no
9855358048_R04C02	ICGC_MB152	F	10.2	MB, G3	MB_G34_II	0	0	0	0		MB152	1	1	2	14				GTR	n.d.	M3	Classic				no
9855358048_R05C02	ICGC_MB153	M	3.4	MB, G3	MB_G34_III	0	0	0	0		MB153	0	0	19	19				GTR	n.d.	M1	Classic				yes
9855358048_R06C02	ICGC_MB154	M	3.8	MB, G4	MB_G34_VI	0	0	0	0		MB154	0	0	2	2				STR	n.d.	M1	Desmoplastic				no
9297949147_R01C01	ICGC_MB155	F	0.2	MB, SHH INF	MB_SHH_2	0	0	0	0		MB155									n.d.
9297949147_R03C01	ICGC_MB157	M	6	MB, G4	MB_G34_VI	0	0	0	0		MB157									n.d.						no
6929793061_R01C01	ICGC_MB16	M	3	MB, G3	MB_G34_III	0	0	0	0		135456	1	1	12	14	Diploid	Diploid	wt	GTR	n.d.	M2	Classic	CHT		0	no
9297949147_R06C01	ICGC_MB160	M	9	MB, G4	MB_G34_VII	0	0	0	0		MB160									n.d.						no
9297949147_R01C02	ICGC_MB161	M	5.8	MB, G3	MB_G34_IV	0	0	0	0		MB161									n.d.						no
9305216199_R01C01	ICGC_MB163	M	7.8	MB, G4	MB_G34_VIII	0	0	0	0		MB163									n.d.						yes
9296930039_R05C02	ICGC_MB164	M	4	MB, G3	MB_G34_III	0	0	0	0		MB164	0	0	14	14				STR	n.d.	M0	classic	RT/CHT			no
9296930039_R06C02	ICGC_MB165	M	5	MB, G3	MB_G34_V	1	0	1	0	subclonal	MB165	0	0	12	12				GTR	n.d.	M1	LCA	RT/CHT			no
9297949033_R01C01	ICGC_MB166	M	7	MB, G3	MB_G34_IV	0	0	0	0		MB166	0	0	14	14				STR	n.d.	M0	LCA	RT/CHT			no
9305216199_R02C01	ICGC_MB167	M	8	MB, SHH CHL AD	MB_SHH_3	0	0	0	0		MB167									n.d.
9297949033_R02C01	ICGC_MB168	M	9	MB, G4	MB_G34_V	0	0	0	0		MB168	0	0	16	16				GTR	n.d.	M3	classic	RT/CHT			yes
9297949033_R04C01	ICGC_MB170	M	21	MB, G3	MB_G34_II	0	0	0	0		MB170	0	0	12	12				GTR	n.d.	M0	classic	RT/CHT			no
9297949033_R05C01	ICGC_MB171	F	11	MB, SHH CHL AD	MB_SHH_4	0	0	0	0		MB171	0	0	16	16				GTR	n.d.	M3	desmo	RT/CHT
9297949033_R01C02	ICGC_MB174	M	16	MB, G4	MB_G34_VI	0	0	0	0		MB174								STR	n.d.	M0	classic				yes
9297949033_R02C02	ICGC_MB175	M	11	MB, G4	MB_G34_VIII	0	0	0	0		MB175	0	0	12	12				STR	n.d.	M3	classic	RT/CHT			no
9297949033_R03C02	ICGC_MB176	F	9	MB, WNT	MB_WNT	0	0	0	0		MB176	0	0	12	12				STR	n.d.	M0	classic	RT/CHT
9297949033_R05C02	ICGC_MB178	M	27	MB, SHH CHL AD	MB_SHH_4	0	0	0	0		MB178	0	0	12	12				GTR	n.d.	M0	desmo	RT/CHT
9297949033_R06C02	ICGC_MB179	F	24	MB, SHH CHL AD	MB_SHH_4	0	0	0	0		MB179	0	0	10	10				GTR	n.d.	M0	desmo	RT/CHT
6929793061_R02C01	ICGC_MB18	F	13	MB, G3	MB_G34_I	1	0	0	0		173686	0	0	53	53	Diploid	Diploid	wt	STR	n.d.	M0	LCA	RT/CHT		0	yes
9297949037_R01C01	ICGC_MB180	M	26	MB, SHH CHL AD	MB_SHH_IDH	0	0	0	0		MB180	0	1	16	18				STR	n.d.	M0	classic	RT/CHT
9297949037_R02C01	ICGC_MB181	F	22	MB, SHH CHL AD	MB_SHH_4	0	0	0	0		MB181	0	0	6	6				GTR	n.d.	?	desmo	RT/CHT
9297949037_R04C01	ICGC_MB183	M	3	MB, G4	MB_G34_VII	1	0	1	0	subclonal	MB183								GTR	n.d.	?	classic				yes
9297949037_R05C01	ICGC_MB184	M	12	MB, G4	MB_G34_VIII	0	0	0	0		MB184	0	0	14	14				GTR	n.d.	M3	classic	RT/CHT			yes
9297949037_R06C01	ICGC_MB185	M	3	MB, G4	MB_G34_VIII	0	0	0	0		MB185								GTR	n.d.	M0	classic				no
9305216199_R04C01	ICGC_MB187	M	1	MB, SHH INF	MB_SHH_2	0	0	0	0		MB187									n.d.
9297949037_R01C02	ICGC_MB188	F	2.7	MB, G3	MB_G34_IV	0	0	0	0		MB188								STR	n.d.	M3	LCA				no
9305216199_R05C01	ICGC_MB189	F	15.5	MB, G4	MB_G34_VIII	0	0	0	0		MB189									n.d.						no
6929793061_R03C01	ICGC_MB19	F	13	MB, G4	MB_G34_VII	0	0	0	0		138689	0	0	52	52	Diploid	Diploid	wt	GTR	n.d.	M0	LCA	RT/CHT		0	no
9305216199_R06C01	ICGC_MB190	F	6.1	MB, G3	MB_G34_III	0	0	0	0		MB190									n.d.						no
9305216163_R03C01	ICGC_MB193	F	2.3	MB, SHH INF	MB_SHH_2	0	0	0	0		MB193	0	0	18	18				STR	n.d.	M0	desmo	CHT
9305216163_R04C01	ICGC_MB194	M	31	MB, SHH CHL AD	MB_SHH_4	0	0	0	0		MB194								GTR	n.d.	?	desmo
9305216163_R01C02	ICGC_MB198	M	8	MB, G4	MB_G34_V	0	1	0	0		MB198	0	0	17	17				GTR	n.d.	M1	classic	RT/CHT			yes
9305216163_R02C02	ICGC_MB199	M	9	MB, G4	MB_G34_V	0	0	0	0		MB199								GTR	n.d.	M0	LCA				yes
6929793052_R02C02	ICGC_MB2	M	7	MB, G4	MB_G34_VII	0	0	0	0		198274	0	0	106	106	Diploid	Diploid	wt	STR	n.d.	M0	Classic	RT/CHT		0	yes
6969568004_R05C01	ICGC_MB20	F	9	MB, WNT	MB_WNT	0	0	0	0		122566	0	0	52	52	Diploid	Diploid	wt	GTR	n.d.	M0	Classic	RT/CHT
9305216163_R05C02	ICGC_MB204	F	20	MB, SHH CHL AD	MB_SHH_4	0	0	0	0		MB204									n.d.	?	classic
9305216163_R06C02	ICGC_MB205	F	5	MB, G4	MB_G34_V	0	0	0	0		MB205	0	1	9	12				GTR	n.d.	M3	classic	RT/CHT			yes
9305216168_R01C01	ICGC_MB206	F	5	MB, SHH INF	MB_SHH_1	0	0	0	0		MB206	0	0	12	12				GTR	n.d.	M3	desmo	RT/CHT
9305216199_R04C02	ICGC_MB208	M	5.8	MB, G4	MB_G34_VII	0	0	0	0		MB208									n.d.						no
9305651054_R01C02	ICGC_MB213	M		MB, G4	MB_G34_VIII	0	0	0	0		MB213									n.d.						yes
9374341006_R02C01	ICGC_MB214	M		MB, SHH INF	MB_SHH_2	0	0	0	0		MB214									n.d.
9374341006_R04C01	ICGC_MB216	T		MB, SHH INF	MB_SHH_2	0	0	0	0		MB216									n.d.
9374341006_R05C01	ICGC_MB217	F		MB, SHH INF	MB_SHH_2	0	0	0	0		MB217									n.d.
9379086088_R01C01	ICGC_MB224	M	9	MB, G4	MB_G34_VII	0	0	0	0		MB224	0	0	12	12				GTR	n.d.	M0	classic	RT/CHT			yes
9379086088_R06C01	ICGC_MB225	M	4	MB, G3	MB_G34_II	0	1	0	0		MB225								STR	n.d.	?	classic				no
9379086088_R05C02	ICGC_MB226	M	5	MB, G3	MB_G34_II	0	0	0	0		MB226								STR	n.d.	?	classic				no
9379086089_R04C01	ICGC_MB227	M	4	MB, G4	MB_G34_VIII	0	0	0	0		MB227	0	0	12	12				GTR	n.d.	M1	classic	RT/CHT			no
9379086089_R03C02	ICGC_MB228	F	8	MB, G4	MB_G34_VIII	0	0	0	1		MB228								GTR	n.d.	?	classic				no
9379086095_R02C01	ICGC_MB229	M	10	MB, G4	MB_G34_VIII	0	0	0	0		MB229								GTR	n.d.	?	classic				no
9379086088_R02C01	ICGC_MB232	M	3	MB, G4	MB_G34_V	0	0	0	0		MB232								GTR	n.d.	?	classic				yes
9379086088_R01C02	ICGC_MB233	F	9	MB, G4	MB_G34_VIII	0	0	0	0		MB233	0	0	10	10				GTR	n.d.	M1	classic	RT/CHT			yes
9379086088_R06C02	ICGC_MB234	F	27	MB, SHH CHL AD	MB_SHH_4	0	0	0	0		MB234								GTR	n.d.	?	?
9379086089_R04C02	ICGC_MB236	M	18	MB, G4	MB_G34_V	0	0	0	0		MB236		p/oper	death					STR	n.d.	M0	?				no
9379086095_R03C01	ICGC_MB237	F	11	MB, G4	MB_G34_VIII	0	0	0	0		MB237								GTR	n.d.	?	classic				yes
9379086095_R04C02	ICGC_MB239	M	28	MB, SHH CHL AD	MB_SHH_3	0	0	0	0		MB239								GTR	n.d.	?	desmo
6969568004_R06C01	ICGC_MB24	M	7	MB, G4	MB_G34_VIII	0	0	0	0		183235	0	1	16	37	Tetraploid	Tetraploid	wt	STR	n.d.	M0	Classic	RT/CHT		0	yes
9379086088_R03C01	ICGC_MB240	M	4	MB, G4	MB_G34_VI	0	0	1	0		MB240	0	0	8	8				STR	n.d.	M3	classic	RT/CHT			no
9379086088_R02C02	ICGC_MB241	M	4	MB, G4	MB_G34_VIII	0	0	0	0		MB241								STR	n.d.	?	classic	RT/CHT			yes
9379086089_R01C01	ICGC_MB242	M	7	MB, WNT	MB_WNT	0	0	0	0		MB242								STR	n.d.	?	classic	RT/CHT
9379086089_R06C01	ICGC_MB243	M	10	MB, SHH CHL AD	MB_SHH_3	0	0	1	0		MB243	1	1	3	6				GTR	n.d.	M3	classic	RT/CHT
9379086089_R05C02	ICGC_MB244	M	3	MB, SHH INF	MB_SHH_3	0	0	0	0		MB244								GTR	n.d.	?	desmo	CHT
9379086095_R02C02	ICGC_MB246	M	25	MB, SHH CHL AD	MB_SHH_4	0	0	0	0		MB246								GTR	n.d.	M0	desmo	RT/CHT
9379086095_R05C02	ICGC_MB247	F	10	MB, G3	MB_G34_II	0	1	0	0		MB247									n.d.	?	LCA				no
9379086088_R04C01	ICGC_MB248	F	4	MB, G3	MB_G34_II	1	1	0	0	subclonal	MB248									n.d.	?	LCA				no
9379086088_R03C02	ICGC_MB249	M	11	MB, G4	MB_G34_VIII	1	0	0	1	subclonal	MB249									n.d.	?	classic				yes
6969568004_R01C02	ICGC_MB26	M	8	MB, G4	MB_G34_VII	0	0	0	0		130353	0	0	63	63	Tetraploid	Tetraploid	wt	GTR	n.d.	M1	Classic	RT/CHT		0	no
9741950152_R06C01	ICGC_MB261	M	8	MB, G3	MB_G34_VII	0	0	0	0		MB261									n.d.						no
9741950152_R03C02	ICGC_MB264	F	5	MB, G4	MB_G34_VII	0	0	0	0		MB264									n.d.						yes
9741950152_R04C02	ICGC_MB265	M	9	MB, G4	MB_G34_VI	0	0	0	0		MB265									n.d.						no
9741950152_R05C02	ICGC_MB266	M	1.2	MB, SHH INF	MB_SHH_2	0	0	0	0		MB266									n.d.
9741950152_R06C02	ICGC_MB268	F	3	MB, SHH INF	MB_SHH_3	0	0	0	0		MB268									n.d.
9761749012_R01C01	ICGC_MB269	F	9	MB, G4	MB_G34_VIII	0	0	0	1		MB269									n.d.						no
9761749012_R02C01	ICGC_MB270	M	5	MB, G4	MB_G34_VI	0	0	0	0		MB270									n.d.						no
9761749012_R03C01	ICGC_MB271	M	3	MB, G3	MB_G34_IV	0	0	0	0		MB271									n.d.						no
9761749012_R04C01	ICGC_MB272	M	6	MB, G3	MB_G34_II	1	1	0	0	subclonal	MB272									n.d.						yes
9761749012_R05C01	ICGC_MB274	M	2	MB, SHH INF	MB_SHH_1	0	0	0	0		MB274									n.d.
9761749012_R06C01	ICGC_MB275	M	3	MB, SHH CHL AD	MB_SHH_3	0	0	1	0		MB275									n.d.
9761749012_R01C02	ICGC_MB276	F	11	MB, WNT	MB_WNT	0	0	0	0		MB276									n.d.
9761749012_R02C02	ICGC_MB277	F	4	MB, G3	MB_G34_III	0	0	0	0		MB277									n.d.						yes
9761749012_R03C02	ICGC_MB278	F	8	MB, G3	MB_G34_I	0	0	0	0		MB278									n.d.						no
9761749012_R04C02	ICGC_MB279	M	6	MB, G4	MB_G34_VIII	0	0	0	0		MB279									n.d.						no
6969568004_R02C02	ICGC_MB28	M	1	MB, SHH INF	MB_SHH_2	0	0	0	0		186723	0	0	87	87	Diploid	Diploid	wt	GTR	n.d.	M0	Desmoplastic	CHT		0
9761749012_R05C02	ICGC_MB280	F	14	MB, G4	MB_G34_VIII	0	0	0	1		MB280									n.d.						no
9761749012_R06C02	ICGC_MB281	F	12	MB, G4	MB_G34_V	0	0	1	0		MB281									n.d.						no
9761749088_R01C01	ICGC_MB282	M	9	MB, G4	MB_G34_VII	0	0	0	0		MB282									n.d.						no
9761749088_R03C01	ICGC_MB284	M	29	MB, SHH CHL AD	MB_SHH_4	0	0	0	0		MB284									n.d.
9761749088_R04C01	ICGC_MB285	M	6	MB, G4	MB_G34_VII	0	0	0	0		MB285									n.d.						yes
9761749088_R06C01	ICGC_MB287	F	2	MB, SHH INF	MB_SHH_1	0	0	0	0		MB287									n.d.
9761749088_R01C02	ICGC_MB288	M	6	MB, G3	MB_G34_VII	0	0	0	0		MB288									n.d.						yes
9969477090_R03C01	ICGC_MB290	M	29	MB, WNT	MB_WNT	0	0	0	0		MB290									n.d.
9969477090_R04C01	ICGC_MB291	M	7	MB, G3	MB_G34_II	0	1	0	0		MB291									n.d.						no
9969477090_R05C01	ICGC_MB292	M	4	MB, G4	MB_G34_VII	1	1	0	0	clonal	MB292									n.d.						no
9969477090_R06C01	ICGC_MB293	M	28	MB, G4	MB_G34_VIII	0	0	0	0		MB293									n.d.						yes
9969477090_R01C02	ICGC_MB294	F	4	MB, G4	MB_G34_V	1	0	0	1	subclonal	MB294									n.d.						yes
9969477090_R02C02	ICGC_MB295	M	2	MB, SHH INF	MB_SHH_1	0	0	0	0		MB295									n.d.
9969477099_R02C02	ICGC_MB299	M	8	MB, SHH INF	MB_SHH_2	0	0	0	0		MB299									n.d.
9969477099_R04C02	ICGC_MB302	M	7	MB, G4	MB_G34_VIII	0	0	0	1		MB302									n.d.						no
9969477099_R05C02	ICGC_MB303	M	9	MB, G4	MB_G34_V	0	0	0	0		MB303									n.d.						yes
9969477111_R06C01	ICGC_MB304	M	8	MB, G3	MB_G34_III	0	0	0	0		MB304									n.d.						yes
10011071031_R05C02	ICGC_MB305	M		MB, G4	MB_G34_VIII	0	0	0	0		MB305									n.d.						yes
10011071031_R06C02	ICGC_MB306	F		MB, G4	MB_G34_VIII	0	0	0	0		MB306									n.d.						yes
3999834085_R03C02	ICGC_MB307	F		MB, SHH INF	MB_SHH_3	0	0	0	0		MB307									n.d.
3999834085_R04C02	ICGC_MB309	F	4.4	MB, SHH CHL AD	MB_SHH_3	0	0	0	0		MB309									n.d.
9968646139_R03C01	ICGC_MB31	F	14	MB, WNT	MB_WNT	0	0	0	0		128398	0	0	63	63	Diploid	Diploid	wt	GTR	n.d.	M0	Classic	RT/CHT
6969568004_R04C02	ICGC_MB34	F	13	MB, SHH CHL AD	MB_SHH_3	0	0	1	0		185985	0	1	25	36	Tetraploid	Tetraploid	wt	GTR	n.d.	M0	LCA	RT/CHT		1
6969568004_R05C02	ICGC_MB35	F	4	MB, SHH INF	MB_SHH_1	0	0	0	0		160398	0	0	30	30	Diploid	Diploid		GTR	n.d.	M1	LCA	RT/CHT		0
6969568004_R06C02	ICGC_MB36	M	4	MB, G3	MB_G34_II	0	0	1	0		198151	0	0	36	36	Diploid	Diploid	wt	GTR	n.d.	M3	LCA	RT/CHT		0	no
6929718009_R01C01	ICGC_MB37	F	1	MB, SHH INF	MB_SHH_2	0	0	0	0		187057	0	0	32	32	Diploid	Diploid	wt	STR	n.d.	M0	Desmo	CHT		0
6929689136_R01C01	ICGC_MB39	M	4	MB, G3	MB_G34_II	0	0	0	0		107430	0	0	28	28	Diploid	Diploid	wt	GTR	n.d.	M0	Classic	RT/CHT		0	no
6929689136_R02C01	ICGC_MB40	M	3	MB, G4	MB_G34_VII	0	0	0	0		127581	0	0	33	33	Diploid	Diploid	wt	STR	n.d.	M0	Classic	CHT		0	yes
6929689136_R03C01	ICGC_MB45	M	3	MB, G3	MB_G34_IV	0	0	0	0		108719	0	0	32	32	Tetraploid	Tetraploid	wt	STR	n.d.	M0	Classic	CHT		0	no
6929689136_R04C01	ICGC_MB46	F	6	MB, WNT	MB_WNT	0	0	0	0		119327	0	0	64	64	Diploid	Diploid	wt	STR	n.d.	M2	Classic	RT/CHT		0
6929689136_R05C01	ICGC_MB49	M	10	MB, G4	MB_G34_VIII	0	0	0	0		182516	0	1	41	67	Diploid	Tetraploid	wt	STR	n.d.	M0	Classic	RT/CHT		0	yes
6929793052_R03C02	ICGC_MB5	F	6	MB, G3	MB_G34_IV	0	0	0	0		122372	0	0	75	75	Tetraploid	Tetraploid	wt	GTR	n.d.	M0	Classic	RT/CHT		0	yes
6929689136_R06C01	ICGC_MB50	F	10	MB, G3	MB_G34_II	0	1	0	0		188324	1	1	7	12	Diploid	Diploid	wt	GTR	n.d.	M3	Classic	RT/CHT		0	no
6929718009_R03C01	ICGC_MB53	M	20	MB, SHH CHL AD	MB_SHH_4	0	0	0	0		108031	0	0	45	45	Tetraploid		C228T	GTR	n.d.	M0	Desmo	RT/CHT
6929718009_R04C01	ICGC_MB54	F	31	MB, WNT	MB_WNT	0	0	0	0		134961	0	0	19	19	Tetraploid		wt	STR	n.d.	M0	Classic	RT/CHT
6929718009_R06C01	ICGC_MB56	F	42	MB, SHH CHL AD	MB_SHH_3	0	0	0	0		163882	1	1	12	37	Diploid		C228T	GTR	n.d.	M0	classic	RT/CHT			no
6929718009_R01C02	ICGC_MB57	F	23	MB, G4	MB_G34_I	0	0	0	0		165133	0	0	24	24	Diploid		wt	GTR	n.d.	M0	classic	RT/CHT			yes
6929718009_R02C02	ICGC_MB58	M	19	MB, G4	MB_G34_VIII	0	0	0	0		167702	0	1	34	46	Tetraploid		wt	STR	n.d.	M0	classic	RT/CHT			no
6929718009_R03C02	ICGC_MB59	F	32	MB, SHH CHL AD	MB_SHH_4	0	0	0	0		180422	0	0	14	14	Diploid		C228T	GTR	n.d.	M0	Desmoplastic	RT/CHT
6929793052_R04C02	ICGC_MB6	F	14	MB, G4	MB_G34_VI	0	0	1	1		163298	0	0	78	78	Tetraploid	Tetraploid	wt	GTR	n.d.	M3	Classic	RT/CHT		0	no
6929718009_R04C02	ICGC_MB60	M	23	MB, SHH CHL AD	MB_SHH_4	0	0	0	0		181633	0	0	18	18	Diploid		C228T	GTR	n.d.	M0	Classic	RT/CHT
9968646139_R04C01	ICGC_MB62	M	50	MB, SHH CHL AD	MB_SHH_IDH	0	0	0	0		167904	0	0	12	22	Tetraploid			STR	n.d.	M0	Classic	RT/CHT
6929718020_R01C01	ICGC_MB64	M	18	MB, G4	MB_G34_VIII	0	0	0	0		177904	0	0	14	14	Diploid		wt		n.d.	M2	Classic			0	yes
6929718020_R03C01	ICGC_MB66	M	25	MB, SHH CHL AD	MB_SHH_3	0	0	0	0		148353	0	0	41	41	Diploid		C228T	GTR	n.d.	M0	Desmoplastic	RT/CHT
6929718020_R04C01	ICGC_MB67	M	22	MB, SHH CHL AD	MB_SHH_4	0	0	0	0		116757	1	1	44	48	Diploid		C228T	GTR	n.d.	M0	Classic	RT/CHT
6929718020_R05C01	ICGC_MB68	F	22	MB, SHH CHL AD	MB_SHH_4	0	0	0	0		119591	0	0	24	24	Diploid		C228T		n.d.		Classic
6969568004_R03C01	ICGC_MB7	M	9	MB, G4	MB_G34_VIII	0	0	0	0		173266	0	0	63	63	Tetraploid	Tetraploid	wt	STR	n.d.	M3	Classic	RT/CHT		0	no
6929718020_R01C02	ICGC_MB70	M	28	MB, G4	MB_G34_VII	0	0	0	0		139625	0	1	34	45	Tetraploid		wt	STR	n.d.	M0	Classic	RT/CHT			no
6929718020_R02C02	ICGC_MB71	M	20	MB, G4	MB_G34_VIII	0	0	0	0		196865	0	1	30	44	Diploid		C228T	STR	n.d.	M0	Classic	RT/CHT			yes
6247004027_R02C01	ICGC_MB74	M	23	MB, SHH CHL AD	MB_SHH_3	0	0	0	0		135469					Diploid		C228T		n.d.
6247004027_R03C01	ICGC_MB79	M	32	MB, SHH CHL AD	MB_SHH_4	0	0	0	0		151281	0	0	47	47	Diploid		C228T		n.d.	M0
6247004027_R05C01	ICGC_MB81	F	49	MB, SHH CHL AD	MB_SHH_4	0	0	0	0		167251					Diploid		C228T		n.d.
6247004027_R06C01	ICGC_MB82	M	31	MB, SHH CHL AD	MB_SHH_4	0	0	0	0		179414					Diploid		C228T		n.d.
6229017094_R01C01	ICGC_MB83	F	14	MB, G4	MB_G34_VIII	0	0	0	1		MB83	0	0	24	24	Tetraploid	Tetraploid	wt	GTR	n.d.		Classic	RT/CHT		0	no
6229017094_R02C01	ICGC_MB84	M	12	MB, G4	MB_G34_VI	0	0	0	0		MB84	0	0	27	27	Tetraploid	Tetraploid	wt	STR	n.d.		Classic	RT/CHT		0	no
6229017094_R04C01	ICGC_MB86	M	4	MB, G4	MB_G34_VI	0	0	0	0		MB86	0	0	73	73	Tetraploid	Tetraploid	wt	GTR	n.d.	M3	Classic	RT/CHT		0	no
6229017094_R05C01	ICGC_MB88	M	2	MB, SHH INF	MB_SHH_1	0	0	0	0		MB88	0	1	8	27	Diploid	Tetraploid	wt	GTR	n.d.	M0	Desmoplastic	CHT		0
6229017094_R06C01	ICGC_MB89	F	4	MB, G3	MB_G34_V	1	1	0	0	subclonal	MB89	1	1	4	6	Diploid	Diploid	wt	GTR	n.d.	M3	LCA	RT/CHT		0	no
6229017094_R02C02	ICGC_MB91	M	15	MB, G4	MB_G34_VI	1	0	0	1	clonal	MB91	0	0	26	26	Diploid	Tetraploid		STR	n.d.	M3	Classic	RT/CHT		0	no
6229017094_R03C02	ICGC_MB92	M	10	MB, G4	MB_G34_VII	0	0	0	0		MB92	0	0	24	24	Tetraploid	Tetraploid	wt	STR	n.d.	M0	Classic/LCA	RT/CHT		0	no
6247004027_R04C02	ICGC_MB94	F	15	MB, G4	MB_G34_VI	0	0	1	0		MB94	1	1	10	18	Tetraploid	Diploid	wt	GTR	n.d.	M3	LCA	RT/CHT		0	no
6247004027_R05C02	ICGC_MB95	M	3	MB, G3	MB_G34_II	0	0	0	0		MB95	0	0	22	22	Tetraploid	Tetraploid	wt	GTR	n.d.	M0	Classic	CHT		0	no
6229017094_R04C02	ICGC_MB96	M	3	MB, G3	MB_G34_III	0	0	0	0		MB96	0	0	24	24	Diploid	Diploid	wt	STR	n.d.	M3	LCA	CHT		0	no
6229017094_R05C02	ICGC_MB98	M	8	MB, G3	MB_G34_III	0	0	0	0		MB98	0	0	22	22	Triploid	Tetraploid	wt	STR	n.d.	M0	Classic	RT/CHT		0	no
6229017094_R06C02	ICGC_MB99	M	8	MB, G4	MB_G34_VII	0	0	0	0		MB99	0	1	5	18	Tetraploid	Tetraploid	wt	STR	n.d.	M3	Classic	RT/CHT		0	no
