# Supplementary material for: Oncogene aberrations drive medulloblastoma progression, not initiation
Source: Nature. 2025 May 7;642(8069):1062–72. doi: 10.1038/s41586-025-08973-5 (PMC12222029; doi:10.1038/s41586-025-08973-5)
Supplement: Supplementary file 1 — Supplementary Tables 1–8. [file 41586_2025_8973_MOESM1_ESM.zip › 2024-01-00144D-s1/Supplementary Table 6.xlsx]

## Sheet: Extended Data Table 6a
Gene	log2FC	qval	Loci	Condition
GPR88	-1.73058	6.30647e-07	chr1p21	chr1p loss
DMRTA2	-2.01037	2.86831e-06	chr1p32	chr1p loss
ARMH1	-0.723219	0.000329729	chr1p34	chr1p loss
NKAIN1	-0.846183	1.24966e-05	chr1p35	chr1p loss
KMO	-1.14863	0.000160715	chr1q43	chr1p loss
LINC01036	4.20225	2.45009e-10	chr1q31	chr1q gain			Condition	Description of analysis	# of sample affected	# of controls
TNNI1	3.37908	8.28808e-39	chr1q32	chr1q gain			chr1p loss	DEG in a comparison of samples with loss of chr1p (q arm loss or no change), vs chr1 neutral ( p and q arm no change)	27	310
LINC02817	3.16297	2.45007e-12	chr1q41	chr1q gain			chr1q gain	DEG in a comparison of samples with gain of chr1q (p arm no change), vs chr1 neutral ( p and q arm no change)	57	310
LHX9	2.97665	4.77009e-09	chr1q31	chr1q gain			chr7 gain	DEG in a comparison of samples with gain of chr7 (p and q arms, together), vs chr7 neutral ( p and q arm no change)	121	222
GFI1	2.84266	8.75161e-12	chr1p22	chr1q gain			chr7q gain	DEG in a comparison of samples with gain of chr7q arm (p arm no change) vs chr7 neutral ( p and q arm no change)	49	222
RGS5-AS1	2.75897	9.06664e-07	chr1q23	chr1q gain			chr10q loss	DEG in a comparison of samples with loss of chr10q (p arm loss or no change), vs chr10 neutral ( p and q arm no change)	104	274
AVPR1B	2.75468	4.3551e-06	chr1q32	chr1q gain			chr17q gain	DEG in a comparison of samples with gain of chr17q (p arm no change ), vs chr17 neutral ( p and q arm no change)	55	110
OPTC	2.7342	3.30656e-12	chr1q32	chr1q gain			isochr17q	DEG in a comparison of samples with gain of isochr17q (p loss and q gain), vs chr17 neutral ( p and q arm no change)	195	110
OR10J3	2.50884	0.000100133	chr1q23	chr1q gain
L1TD1	2.48939	9.2025e-17	chr1p31	chr1q gain
HLX	2.39373	4.49624e-16	chr1q41	chr1q gain
MYBPH	2.27394	2.75721e-09	chr1q32	chr1q gain			Upregulated genes annotated in COSMIC databse
ATP5MC2P1	2.21016	6.60825e-08	chr1q32	chr1q gain			Gene O/E	Role in cancer (COSMIC)	Condiiton
OR6R1P	2.19611	7.99417e-05	chr1q44	chr1q gain			MUC1	fusion	chr1q gain
CTSE	2.14932	0.000205499	chr1q32	chr1q gain			PBX1	oncogene, fusion	chr1q gain
CCDC185	2.06656	2.13716e-09	chr1q41	chr1q gain			SLC45A3	fusion	chr1q gain
COL24A1	2.0331	6.05852e-15	chr1p22	chr1q gain			CDK1	oncogene, fusion	chr7 gain
PGBD4P8	1.99545	2.76714e-06	chr1p32	chr1q gain			EGFR	oncogene	chr7 gain
H2AC21	1.98511	1.06244e-05	chr1q21	chr1q gain			ETV1	oncogene, fusion	chr7 gain
MYOG	1.97468	8.2577e-07	chr1q32	chr1q gain			EZH2	oncogene, TSG	chr7 gain
SLC6A17-AS1	1.87138	4.68974e-05	chr1p13	chr1q gain			HIP1	oncogene, fusion	chr7 gain
S100A2	1.82612	3.55069e-14	chr1q21	chr1q gain			EZH2	oncogene, TSG	chr7q gain
CFHR1	1.80742	0.000142228	chr1q31	chr1q gain			HIP1	oncogene, fusion	chr7q gain
HLX-AS1	1.62087	9.77889e-08	chr1q41	chr1q gain			MET	oncogene	chr7q gain
SNORA73B	1.56239	5.94581e-16	chr1p35	chr1q gain			POT1	TSG	chr7q gain
RSPO1	1.53717	2.95815e-06	chr1p34	chr1q gain			BRIP1	TSG	chr17q gain
TNNT2	1.53415	3.86728e-07	chr1q32	chr1q gain			ASPSCR1	fusion	isochr17q
C1orf53	1.51686	2.92607e-11	chr1q31	chr1q gain			BRCA1	TSG	isochr17q
TRIM58	1.51579	1.1802e-09	chr1q44	chr1q gain			BRIP1	TSG	isochr17q
SUSD4	1.45716	6.20423e-12	chr1q41	chr1q gain			STAT3	oncogene	isochr17q
DENND1B	1.34778	4.57472e-16	chr1q31	chr1q gain			STAT5B	oncogene, TSG, fusion	isochr17q
GPR88	1.29423	0.000141866	chr1p21	chr1q gain
RGS4	1.29187	1.41224e-07	chr1q23	chr1q gain
OR2L1P	1.23797	7.97607e-05	chr1q44	chr1q gain			Downregulated genes annotated in COSMIC databse
OR2W3	1.23332	8.2199e-07	chr1q44	chr1q gain			Gene downregulated	Role in cancer (COSMIC)	Condiiton
LAD1	1.20211	0.000391531	chr1q32	chr1q gain			FLCN	TSG	isochr17q
NIBAN1	1.19551	8.58051e-10	chr1q25	chr1q gain			GAS7	fusion	isochr17q
GAS5	1.175	1.38838e-10	chr1q25	chr1q gain			MAP2K4	oncogene, TSG	isochr17q
DYRK3-AS1	1.12821	3.29656e-06	chr1q32	chr1q gain			NCOR1	TSG	isochr17q
TLR5	1.1245	1.03565e-09	chr1q41	chr1q gain			PER1	TSG, fusion	isochr17q
VCAM1	1.12268	1.70345e-10	chr1p21	chr1q gain			RABEP1	TSG	isochr17q
PTGER3	1.10957	0.000108564	chr1p31	chr1q gain			TP53	oncogene, TSG, fusion	isochr17q
AK5	1.08767	1.53347e-05	chr1p31	chr1q gain			YWHAE	TSG, fusion	isochr17q
RGS16	1.08267	1.2911e-07	chr1q25	chr1q gain			MGMT	TSG	chr10q loss
CASQ2	1.07738	0.000549831	chr1p13	chr1q gain			NUTM2D	fusion	chr10q loss
H2AC20	1.04837	5.52269e-08	chr1q21	chr1q gain			SUFU	TSG	chr10q loss
SERTAD4	1.02884	1.94514e-07	chr1q32	chr1q gain			TCF7L2	oncogene, TSG	chr10q loss
DNM3OS	0.995228	0.000328246	chr1q24	chr1q gain			TET1	oncogene, TSG, fusion	chr10q loss
ANGPTL1	0.99383	6.24517e-05	chr1q25	chr1q gain			VTI1A	fusion	chr10q loss
NECTIN4	0.957475	3.93152e-06	chr1q23	chr1q gain
CRB1	0.956503	5.1609e-07	chr1q31	chr1q gain
KCNH1	0.955892	0.000738414	chr1q32	chr1q gain
EIF1P3	0.955591	4.04421e-05	chr1q25	chr1q gain
FOXD3-AS1	0.949786	0.000563357	chr1p31	chr1q gain
CITED4	0.924931	2.01716e-05	chr1p34	chr1q gain
MUC1	0.923342	1.45081e-11	chr1q22	chr1q gain
B3GALT2	0.909758	6.96542e-06	chr1q31	chr1q gain
GLUL	0.900783	3.62309e-18	chr1q25	chr1q gain
RNU5D-1	0.886767	2.45039e-05	chr1p34	chr1q gain
IL6R-AS1	0.87052	3.92313e-05	chr1q21	chr1q gain
ERICH3	0.863018	0.000138353	chr1p31	chr1q gain
GPATCH4	0.854107	8.53686e-18	chr1q23	chr1q gain
MCOLN3	0.848193	0.000467021	chr1p22	chr1q gain
PROX1-AS1	0.839727	8.79824e-05	chr1q32	chr1q gain
SERTAD4-AS1	0.834731	0.00021556	chr1q32	chr1q gain
LINC01686	0.833928	3.52177e-06	chr1q25	chr1q gain
ASCL5	0.833601	5.32619e-07	chr1q32	chr1q gain
ACTA1	0.830391	3.79197e-18	chr1q42	chr1q gain
MAP3K21	0.824856	5.10334e-08	chr1q42	chr1q gain
LAMB3	0.789657	2.3524e-06	chr1q32	chr1q gain
NENF	0.78901	3.06912e-11	chr1q32	chr1q gain
DUSP23	0.782845	7.85201e-09	chr1q23	chr1q gain
LINC01136	0.778751	2.51045e-06	chr1q32	chr1q gain
SLC45A3	0.774217	2.2914e-09	chr1q32	chr1q gain
TAGLN2	0.771513	1.84754e-11	chr1q23	chr1q gain
DYRK3	0.766363	0.000157695	chr1q32	chr1q gain
RYR2	0.754753	0.00023332	chr1q43	chr1q gain
DDX59-AS1	0.741448	0.00074515	chr1q32	chr1q gain
NR5A2	0.733368	0.000147509	chr1q32	chr1q gain
NEGR1	0.732155	0.000688503	chr1p31	chr1q gain
SDCCAG8	0.728906	3.26075e-09	chr1q43	chr1q gain
TOMM20	0.715731	3.85935e-33	chr1q42	chr1q gain
NFASC	0.713482	4.10616e-05	chr1q32	chr1q gain
STYXL2	0.713013	0.000704398	chr1q24	chr1q gain
C1orf198	0.710008	5.6137e-22	chr1q42	chr1q gain
DUSP10	0.703254	0.000964334	chr1q41	chr1q gain
IL6R	0.690881	1.96741e-05	chr1q21	chr1q gain
SNRPE	0.685261	1.8821e-07	chr1q32	chr1q gain
GNG4	0.671127	5.7717e-10	chr1q42	chr1q gain
PHLDA3	0.670864	2.49292e-07	chr1q32	chr1q gain
PBX1	0.669202	6.47944e-06	chr1q23	chr1q gain
ADAM15	0.661669	1.36184e-09	chr1q21	chr1q gain
CCT3	0.658953	1.4135e-22	chr1q22	chr1q gain
LINC01703	0.658254	3.7486e-08	chr1q42	chr1q gain
TGIF2P1	0.653607	3.78974e-07	chr1q44	chr1q gain
KCNN3	0.653434	3.0361e-05	chr1q21	chr1q gain
PLEKHA6	0.646332	0.000569043	chr1q32	chr1q gain
SMYD3	0.646083	1.83699e-18	chr1q44	chr1q gain
IPO8P1	0.639272	7.86178e-05	chr1q32	chr1q gain
EXO1	0.638515	5.22864e-06	chr1q43	chr1q gain
FABP7P1	0.63587	0.000118538	chr1q44	chr1q gain
PACC1	0.63413	1.30636e-11	chr1q32	chr1q gain
UCK2	0.632086	8.21503e-15	chr1q24	chr1q gain
NTPCR	0.631069	2.71201e-29	chr1q42	chr1q gain
MTARC1	0.628995	7.69117e-16	chr1q41	chr1q gain
DCST2	0.625632	0.00042759	chr1q21	chr1q gain
SHC1	0.623448	8.58745e-09	chr1q21	chr1q gain
TFB2M	0.621712	5.1844e-23	chr1q44	chr1q gain
PRDX6	0.621423	2.84787e-16	chr1q25	chr1q gain
DNAH14	0.617687	1.92348e-05	chr1q42	chr1q gain
CD101	0.616975	0.000496995	chr1p13	chr1q gain
ZNF124	0.611905	5.02522e-08	chr1q44	chr1q gain
GNPAT	0.60775	4.11163e-28	chr1q42	chr1q gain
CNIH4	0.606738	4.18574e-16	chr1q42	chr1q gain
BTG2	0.60598	1.91844e-05	chr1q32	chr1q gain
NEK7	0.604118	1.31171e-05	chr1q31	chr1q gain
ADSS2	0.602929	1.51318e-23	chr1q44	chr1q gain
PARP1	0.600712	3.41182e-26	chr1q42	chr1q gain
RBM34	0.600292	1.5049e-15	chr1q42	chr1q gain
URB2	0.595495	2.46985e-17	chr1q42	chr1q gain
MRPL24	0.589066	2.20194e-14	chr1q23	chr1q gain
UTP25	0.588351	5.23108e-19	chr1q32	chr1q gain
EPRS1	0.58812	1.89085e-25	chr1q41	chr1q gain
HEATR1	0.583158	1.71819e-14	chr1q43	chr1q gain
COLGALT2	0.579009	0.000420725	chr1q25	chr1q gain
CDK18	0.576719	0.000303676	chr1q32	chr1q gain
DARS2	0.576327	9.34432e-17	chr1q25	chr1q gain
RUSC1	0.566401	3.89453e-08	chr1q22	chr1q gain
TAF5L	0.565728	6.85848e-18	chr1q42	chr1q gain
RPL23AP18	0.563511	0.000735028	chr1q32	chr1q gain
RPL7P9	0.562067	0.000127473	chr1p21	chr1q gain
RPS27	0.561259	6.35417e-05	chr1q21	chr1q gain
THBS3	0.559723	1.0387e-08	chr1q22	chr1q gain
FLAD1	0.559046	2.78234e-21	chr1q21	chr1q gain
HHAT	0.558064	2.3708e-08	chr1q32	chr1q gain
ENAH	0.556162	8.94762e-15	chr1q42	chr1q gain
BNIPL	0.554839	9.86611e-08	chr1q21	chr1q gain
SMYD2	0.544389	1.22493e-09	chr1q32	chr1q gain
UFC1	0.543696	7.22532e-11	chr1q23	chr1q gain
GLRX2	0.543191	1.09252e-07	chr1q31	chr1q gain
SLC30A10	0.540297	0.000794169	chr1q41	chr1q gain
ZNF692	0.540136	4.34213e-10	chr1q44	chr1q gain
SNHG3	0.533939	2.6102e-05	chr1p35	chr1q gain
RRP15	0.529811	1.08176e-16	chr1q41	chr1q gain
SSR2	0.529693	6.51126e-12	chr1q22	chr1q gain
S100A6	0.528879	0.000658871	chr1q21	chr1q gain
CCDC181	0.527865	4.70769e-05	chr1q24	chr1q gain
TAF1A	0.527569	2.82678e-16	chr1q41	chr1q gain
AKT3	0.524181	3.03496e-08	chr1q44	chr1q gain
GOLPH3L	0.519761	1.41387e-19	chr1q21	chr1q gain
OPN3	0.519449	1.09807e-06	chr1q43	chr1q gain
PFDN2	0.518497	8.43883e-08	chr1q23	chr1q gain
ILF2	0.516369	1.50446e-20	chr1q21	chr1q gain
CNIH3	0.516005	1.14227e-07	chr1q42	chr1q gain
CKS1B	0.515829	3.50554e-05	chr1q21	chr1q gain
TSEN15	0.515072	3.75807e-12	chr1q25	chr1q gain
CENPF	0.511936	0.000204846	chr1q41	chr1q gain
SEMA4A	0.510139	0.000101498	chr1q22	chr1q gain
SPATA17	0.509088	1.60317e-05	chr1q41	chr1q gain
LIN9	0.508886	2.8248e-08	chr1q42	chr1q gain
MRPL55	0.505363	4.21791e-10	chr1q42	chr1q gain
ZNF669	0.50375	3.3147e-09	chr1q44	chr1q gain
ARF1	0.501239	2.19047e-26	chr1q42	chr1q gain
MAST2	-0.527014	3.32409e-06	chr1p34	chr1q gain
EEF1GP7	-0.577934	3.32081e-05	chr1p32	chr1q gain
RNU6-1176P	-0.68828	7.02078e-05	chr1p31	chr1q gain
LINC01359	-0.703929	1.71987e-06	chr1p31	chr1q gain
SLC16A4	-0.765857	9.05809e-07	chr1p13	chr1q gain
SLC2A3P2	-0.784468	0.000986542	chr1p31	chr1q gain
ECHDC2	-0.789864	0.000560072	chr1p32	chr1q gain
RPS15AP9	-0.88617	0.000569864	chr1p13	chr1q gain
FLG-AS1	-0.902262	0.000337414	chr1q21	chr1q gain
FOXD2-AS1	-0.970135	0.000288035	chr1p33	chr1q gain
PLPPR4	-1.147	1.18446e-10	chr1p21	chr1q gain
AP4B1-AS1	-1.23311	5.17342e-13	chr1p13	chr1q gain
ZNF804B	2.46794	2.55371e-19	chr7q21	chr7 gain
EEF1A1P26	2.37586	5.69062e-06	chr7p21	chr7 gain
SLC13A4	2.21935	2.40563e-13	chr7q33	chr7 gain
CNTNAP2	1.7097	1.2391e-24	chr7q35	chr7 gain
NPM1P13	1.63643	1.83435e-06	chr7p21	chr7 gain
ASB15	1.56825	2.81694e-10	chr7q31	chr7 gain
NPY	1.56439	0.000967578	chr7p15	chr7 gain
DDC	1.49486	6.47215e-09	chr7p12	chr7 gain
HEPACAM2	1.47685	6.92495e-12	chr7q21	chr7 gain
MYL7	1.42718	6.00863e-13	chr7p13	chr7 gain
NAT16	1.39873	7.0433e-12	chr7q22	chr7 gain
RPS29P15	1.39003	7.58821e-06	chr7q22	chr7 gain
DLX6	1.33848	6.38307e-07	chr7q21	chr7 gain
TWIST1	1.31292	6.77668e-09	chr7p21	chr7 gain
C7orf33	1.29465	3.83941e-08	chr7q36	chr7 gain
FAM71F1	1.24797	1.00094e-22	chr7q32	chr7 gain
GTF2IRD1P1	1.23504	3.68123e-24	chr7q11	chr7 gain
INHBA	1.21403	1.33769e-07	chr7p14	chr7 gain
GHRHR	1.17591	1.52135e-10	chr7p14	chr7 gain
PCOLCE-AS1	1.11663	6.42567e-10	chr7q22	chr7 gain
DPY19L2P4	1.11319	4.23642e-21	chr7q21	chr7 gain
PLXNA4	1.09294	2.18523e-09	chr7q32	chr7 gain
KEL	1.08149	6.24511e-15	chr7q34	chr7 gain
CLDN3	1.07692	6.65856e-06	chr7q11	chr7 gain
STEAP2-AS1	1.07664	1.77988e-05	chr7q21	chr7 gain
MTDHP1	1.07604	4.20541e-14	chr7q11	chr7 gain
INTS4P1	1.07506	8.48901e-10	chr7q11	chr7 gain
TMEM196	1.07188	1.0629e-07	chr7p21	chr7 gain
RNF14P4	1.06771	2.6057e-21	chr7q33	chr7 gain
IMP3P2	1.05589	7.35423e-11	chr7q32	chr7 gain
COL26A1	1.05352	9.33975e-11	chr7q22	chr7 gain
SEPTIN7P3	1.03937	6.44404e-07	chr7p14	chr7 gain
RNA5SP242	1.03668	1.66833e-14	chr7q32	chr7 gain
RNF133	0.996002	9.14151e-06	chr7q31	chr7 gain
LRRN3	0.990997	2.95421e-13	chr7q31	chr7 gain
KCP	0.982591	7.73603e-08	chr7q32	chr7 gain
SSPOP	0.978531	2.00489e-09	chr7q36	chr7 gain
OR9A2	0.969684	1.09779e-15	chr7q34	chr7 gain
SEPHS1P1	0.966731	2.61676e-10	chr7q11	chr7 gain
GRM3-AS1	0.959381	6.59326e-10	chr7q21	chr7 gain
RNU6-530P	0.956354	7.599e-07	chr7q21	chr7 gain
LINC00957	0.948744	2.31059e-07	chr7p13	chr7 gain
CTTNBP2	0.934201	4.5903e-06	chr7q31	chr7 gain
CLDN15	0.929745	1.687e-30	chr7q22	chr7 gain
RN7SL771P	0.929389	1.19879e-12	chr7q34	chr7 gain
RNU6-1254P	0.926847	1.15901e-07	chr7q11	chr7 gain
STX1A	0.926671	3.34311e-24	chr7q11	chr7 gain
CRHR2	0.924972	5.56852e-06	chr7p14	chr7 gain
ETV1	0.921733	5.10925e-10	chr7p21	chr7 gain
TFAMP1	0.917343	5.20862e-10	chr7p22	chr7 gain
RNA5SP243	0.915061	4.7826e-11	chr7q32	chr7 gain
RPS3AP29	0.907103	1.41303e-10	chr7q21	chr7 gain
MGAM2	0.905934	4.7255e-08	chr7q34	chr7 gain
MESTIT1	0.902277	7.39763e-08	chr7q32	chr7 gain
IRS3P	0.900953	4.52174e-15	chr7q22	chr7 gain
FZD1	0.893075	4.87641e-08	chr7q21	chr7 gain
FSCN1	0.890473	2.96814e-34	chr7p22	chr7 gain
JAZF1-AS1	0.890141	3.12053e-08	chr7p15	chr7 gain
STAG3	0.887263	1.90361e-08	chr7q22	chr7 gain
FAM131B-AS1	0.886837	5.23884e-07	chr7q34	chr7 gain
WIPF3	0.882537	7.09676e-14	chr7p14	chr7 gain
GCK	0.877324	9.10569e-10	chr7p13	chr7 gain
DLX5	0.874697	0.000106731	chr7q21	chr7 gain
DPY19L1	0.871663	5.89172e-16	chr7p14	chr7 gain
ITGB8	0.868175	1.48019e-12	chr7p21	chr7 gain
NPTX2	0.868053	6.49878e-11	chr7q22	chr7 gain
WEE2	0.862695	9.08515e-08	chr7q34	chr7 gain
OR6W1P	0.859415	9.03246e-07	chr7q34	chr7 gain
RPS2P32	0.858552	1.10477e-09	chr7p15	chr7 gain
CADPS2	0.857528	7.31334e-07	chr7q31	chr7 gain
TMEM139-AS1	0.85676	5.03323e-12	chr7q34	chr7 gain
UFSP1	0.852231	1.13695e-37	chr7q22	chr7 gain
TUBG1P	0.852061	6.62346e-15	chr7p13	chr7 gain
RN7SL535P	0.851667	7.58579e-07	chr7q34	chr7 gain
RNF32-AS1	0.843552	1.12341e-15	chr7q36	chr7 gain
NDUFB2-AS1	0.843521	8.70206e-35	chr7q34	chr7 gain
DPY19L2P2	0.842563	1.30899e-18	chr7q22	chr7 gain
OCM	0.839458	4.2045e-09	chr7p22	chr7 gain
GLCCI1	0.837146	1.64909e-12	chr7p21	chr7 gain
RBAKDN	0.830502	0.000244825	chr7p22	chr7 gain
ANKRD61	0.824035	2.08301e-26	chr7p22	chr7 gain
DLX6-AS1	0.821186	0.00064253	chr7q21	chr7 gain
ZNF815P	0.813513	1.35258e-15	chr7p22	chr7 gain
RN7SL569P	0.809301	4.5978e-11	chr7q36	chr7 gain
MIPEPP1	0.807263	4.405e-08	chr7q31	chr7 gain
LAMB1	0.804727	1.21259e-14	chr7q31	chr7 gain
LNCPRESS1	0.799782	3.81067e-07	chr7q22	chr7 gain
CLEC5A	0.798559	2.92427e-05	chr7q34	chr7 gain
ASIC3	0.795015	2.0938e-11	chr7q36	chr7 gain
S100A11P2	0.787825	1.02431e-05	chr7p14	chr7 gain
EEF1DP4	0.787467	4.97987e-10	chr7q11	chr7 gain
HIPK2	0.781321	1.16353e-29	chr7q34	chr7 gain
KIF19BP	0.780455	3.42513e-08	chr7p22	chr7 gain
AMPH	0.772334	6.06006e-12	chr7p14	chr7 gain
GTF2IP9	0.772006	1.74901e-11	chr7q11	chr7 gain
CYP51A1-AS1	0.771063	3.43249e-14	chr7q21	chr7 gain
GATAD1	0.76622	1.93656e-19	chr7q21	chr7 gain
OR9N1P	0.764092	1.14326e-08	chr7q34	chr7 gain
STAG3L5P	0.76333	5.68753e-12	chr7q22	chr7 gain
GET4	0.76091	1.42863e-20	chr7p22	chr7 gain
NYAP1	0.760348	1.37375e-05	chr7q22	chr7 gain
MIR548N	0.760141	4.78722e-06	chr7p14	chr7 gain
PSPH	0.757233	1.05841e-64	chr7p11	chr7 gain
TMEM225B	0.751798	1.53941e-12	chr7q22	chr7 gain
RNU6-388P	0.743696	2.32746e-09	chr7p14	chr7 gain
ASNS	0.743061	1.38452e-24	chr7q21	chr7 gain
ZNF862	0.735828	3.58567e-38	chr7q36	chr7 gain
MIR593	0.735425	6.4787e-05	chr7q32	chr7 gain
CPSF4	0.735422	1.25091e-44	chr7q22	chr7 gain
TRGV2	0.735255	0.000243047	chr7p14	chr7 gain
IMPDH1	0.734877	2.5532e-10	chr7q32	chr7 gain
RPS27P16	0.734242	0.000388201	chr7p14	chr7 gain
DENND2A	0.733741	8.70283e-29	chr7q34	chr7 gain
GLCCI1-DT	0.733149	0.00025372	chr7p21	chr7 gain
TRPV6	0.732115	2.22336e-06	chr7q34	chr7 gain
DNAH11	0.730862	4.45806e-05	chr7p15	chr7 gain
OR9A3P	0.730842	3.35126e-07	chr7q34	chr7 gain
TPI1P2	0.726993	4.66999e-14	chr7q32	chr7 gain
GTF2IP23	0.726506	1.41941e-08	chr7q11	chr7 gain
SRI-AS1	0.724861	3.04881e-05	chr7q21	chr7 gain
LRGUK	0.724606	1.62596e-10	chr7q33	chr7 gain
ATP6V1FNB	0.720997	1.06892e-22	chr7q32	chr7 gain
ELFN1	0.72093	2.16979e-06	chr7p22	chr7 gain
LRCH4	0.717968	5.38134e-27	chr7q22	chr7 gain
PSMG3-AS1	0.716119	6.59073e-24	chr7p22	chr7 gain
ACHE	0.715526	2.00728e-17	chr7q22	chr7 gain
TRPV5	0.7114	4.62091e-09	chr7q34	chr7 gain
LUARIS	0.71026	0.000694098	chr7p13	chr7 gain
REPIN1-AS1	0.708515	1.65859e-09	chr7q36	chr7 gain
ORAI2	0.707482	1.95818e-17	chr7q22	chr7 gain
RN7SKP198	0.705176	3.14329e-08	chr7q22	chr7 gain
SNORA5A	0.70452	5.38603e-13	chr7p13	chr7 gain
RBM48	0.700335	6.46788e-10	chr7q21	chr7 gain
CAMK2B	0.698551	3.3846e-15	chr7p13	chr7 gain
SNORA22	0.696437	5.75215e-10	chr7q11	chr7 gain
GAL3ST4	0.693638	1.8193e-12	chr7q22	chr7 gain
YBX1P4	0.689811	2.41692e-19	chr7q36	chr7 gain
CLDN4	0.689522	6.53474e-08	chr7q11	chr7 gain
KDM7A-DT	0.68643	2.35179e-14	chr7q34	chr7 gain
TMEM139	0.683773	1.7143e-12	chr7q34	chr7 gain
GPC2	0.683684	1.27288e-16	chr7q22	chr7 gain
OPN1SW	0.6807	9.4984e-06	chr7q32	chr7 gain
MIR4656	0.679723	0.000368873	chr7p22	chr7 gain
STK17A	0.679084	4.94153e-07	chr7p13	chr7 gain
AGBL3	0.675129	8.70794e-28	chr7q33	chr7 gain
MINDY4	0.672877	6.91019e-12	chr7p14	chr7 gain
ATP6V0E2-AS1	0.670875	5.25059e-24	chr7q36	chr7 gain
RSPH10B	0.670279	1.34345e-11	chr7p22	chr7 gain
LINC00265	0.666157	1.86228e-16	chr7p14	chr7 gain
THRAP3P3	0.664426	0.000193754	chr7p21	chr7 gain
LINC00174	0.663862	1.08115e-29	chr7q11	chr7 gain
CACNA2D1	0.65858	1.08196e-06	chr7q21	chr7 gain
ABCB8	0.656409	3.54785e-21	chr7q36	chr7 gain
SNORA22B	0.656197	3.38404e-06	chr7p11	chr7 gain
SNORA5C	0.656014	9.26106e-13	chr7p13	chr7 gain
TTYH3	0.654381	5.51969e-21	chr7p22	chr7 gain
FAM131B	0.651271	1.52615e-05	chr7q34	chr7 gain
CRYZP1	0.651107	6.23467e-07	chr7q22	chr7 gain
CUL1	0.6485	4.41878e-40	chr7q36	chr7 gain
CLDN12	0.645604	6.90834e-24	chr7q21	chr7 gain
PCLO	0.64532	1.58901e-14	chr7q21	chr7 gain
ZNF316	0.644214	1.89134e-12	chr7p22	chr7 gain
GTF2IRD1	0.641348	7.41354e-31	chr7q11	chr7 gain
SEPTIN7-DT	0.638682	2.6786e-23	chr7p14	chr7 gain
SLC35B4	0.637189	6.3539e-51	chr7q33	chr7 gain
ZFAND2A-DT	0.636964	3.37929e-20	chr7p22	chr7 gain
C7orf31	0.633689	1.05904e-13	chr7p15	chr7 gain
HIP1	0.631319	1.36155e-13	chr7q11	chr7 gain
PKD1L1	0.628343	4.86611e-07	chr7p12	chr7 gain
LSMEM1	0.628282	2.10144e-16	chr7q31	chr7 gain
RNF32	0.626919	3.16252e-18	chr7q36	chr7 gain
FSCN3	0.622426	3.3846e-15	chr7q32	chr7 gain
DDX56	0.621198	5.32744e-44	chr7p13	chr7 gain
TMEM176B	0.620269	0.000125193	chr7q36	chr7 gain
DPY19L1P2	0.619027	2.81767e-10	chr7p14	chr7 gain
ZNF786	0.616325	4.91746e-37	chr7q36	chr7 gain
RNU6-10P	0.616156	3.77576e-06	chr7q21	chr7 gain
GRB10	0.615726	9.8364e-07	chr7p12	chr7 gain
LRWD1	0.615401	5.33141e-22	chr7q22	chr7 gain
LINC02604	0.614958	6.78521e-22	chr7q11	chr7 gain
TSPAN12	0.614467	9.43886e-07	chr7q31	chr7 gain
SLC12A9	0.613508	2.03355e-18	chr7q22	chr7 gain
ELAPOR2	0.613084	1.47089e-08	chr7q21	chr7 gain
FBXL18	0.612607	1.0987e-09	chr7p22	chr7 gain
KRIT1	0.611642	3.05169e-12	chr7q21	chr7 gain
TFR2	0.61079	7.95475e-09	chr7q22	chr7 gain
INTS1	0.605916	6.95731e-18	chr7p22	chr7 gain
PHKG1	0.605416	1.11419e-16	chr7p11	chr7 gain
TRIM56	0.605203	8.5887e-07	chr7q22	chr7 gain
EGFR	0.604975	0.000466749	chr7p11	chr7 gain
SMKR1	0.604819	1.18228e-07	chr7q32	chr7 gain
ZKSCAN1	0.602575	1.41085e-28	chr7q22	chr7 gain
SRRM3	0.597743	2.90487e-21	chr7q11	chr7 gain
PEX1	0.596056	5.00652e-09	chr7q21	chr7 gain
ARL4A	0.592816	7.18587e-17	chr7p21	chr7 gain
COX19	0.591981	1.36189e-56	chr7p22	chr7 gain
ACTR3B	0.591336	3.85402e-14	chr7q36	chr7 gain
ELN	0.590634	0.000784822	chr7q11	chr7 gain
RN7SL481P	0.590346	3.70489e-05	chr7q34	chr7 gain
RPL7L1P3	0.589073	2.55382e-08	chr7q11	chr7 gain
VSTM2A-OT1	0.588043	2.27898e-05	chr7p11	chr7 gain
REPIN1	0.585623	1.14599e-37	chr7q36	chr7 gain
RNF216-IT1	0.58455	2.19531e-12	chr7p22	chr7 gain
RN7SL505P	0.58347	9.18972e-06	chr7p14	chr7 gain
AEBP1	0.582231	5.51384e-10	chr7p13	chr7 gain
CNPY4	0.58171	4.02314e-35	chr7q22	chr7 gain
SLC29A4P1	0.579089	5.92086e-07	chr7p11	chr7 gain
CLCN1	0.578171	5.22329e-05	chr7q34	chr7 gain
BUD23	0.576522	1.03758e-42	chr7q11	chr7 gain
TECPR1	0.574983	4.34484e-17	chr7q21	chr7 gain
AP5Z1	0.574025	1.71537e-22	chr7p22	chr7 gain
AKAP9	0.573808	2.00913e-12	chr7q21	chr7 gain
INSIG1-DT	0.572824	1.2292e-15	chr7q36	chr7 gain
ATG9B	0.571794	1.13604e-06	chr7q36	chr7 gain
MTERF1	0.569771	2.77308e-07	chr7q21	chr7 gain
ANKRD7	0.565857	4.80272e-09	chr7q31	chr7 gain
CCZ1	0.563867	9.50567e-24	chr7p22	chr7 gain
PMS2P3	0.562495	1.43427e-23	chr7q11	chr7 gain
AP4M1	0.562377	2.4368e-31	chr7q22	chr7 gain
GUSB	0.561247	2.91189e-38	chr7q11	chr7 gain
LINC01004	0.559561	3.00165e-18	chr7q22	chr7 gain
ZNF767P	0.559284	6.15746e-35	chr7q36	chr7 gain
RNU6-979P	0.556467	0.000400327	chr7p15	chr7 gain
AK3P3	0.555725	8.11146e-09	chr7p15	chr7 gain
ZSCAN25	0.555601	6.90473e-41	chr7q22	chr7 gain
DENND11	0.554945	6.79617e-14	chr7q34	chr7 gain
LMTK2	0.551614	4.78782e-20	chr7q21	chr7 gain
GIGYF1	0.5514	5.42303e-16	chr7q22	chr7 gain
CEP41	0.549814	4.7173e-35	chr7q32	chr7 gain
PILRB	0.549381	6.63245e-06	chr7q22	chr7 gain
GTPBP10	0.548008	4.09053e-21	chr7q21	chr7 gain
DPY19L2P1	0.54748	4.90952e-05	chr7p14	chr7 gain
VSTM2A	0.547093	7.97244e-05	chr7p11	chr7 gain
MAGI2	0.54704	2.33428e-14	chr7q21	chr7 gain
YKT6	0.54696	2.57533e-39	chr7p13	chr7 gain
MAGI2-AS3	0.546327	9.55146e-15	chr7q21	chr7 gain
SSMEM1	0.542664	0.000349903	chr7q32	chr7 gain
PPP1R35	0.542474	4.492e-23	chr7q22	chr7 gain
UPK3B	0.540057	1.53159e-05	chr7q11	chr7 gain
BAIAP2L1	0.540035	0.00010518	chr7q22	chr7 gain
DPP6	0.537259	2.98337e-06	chr7q36	chr7 gain
OGDH	0.536415	5.25889e-26	chr7p13	chr7 gain
ZNF12	0.536361	4.42985e-45	chr7p22	chr7 gain
ZMIZ2	0.535822	7.02041e-26	chr7p13	chr7 gain
SMURF1	0.535802	6.82348e-36	chr7q22	chr7 gain
SLC37A3	0.534372	1.01445e-41	chr7q34	chr7 gain
ZSCAN21	0.534243	1.499e-47	chr7q22	chr7 gain
POLR2J3	0.53403	5.19662e-12	chr7q22	chr7 gain
PARP12	0.532927	1.59427e-07	chr7q34	chr7 gain
SPDYE21	0.532926	0.000122263	chr7q11	chr7 gain
URGCP	0.532857	1.01803e-37	chr7p13	chr7 gain
ZNF853	0.532623	4.59729e-25	chr7p22	chr7 gain
DAGLB	0.531905	9.79118e-33	chr7p22	chr7 gain
GTF2IP5	0.531163	9.87514e-06	chr7q11	chr7 gain
SAMD9	0.530669	7.55103e-05	chr7q21	chr7 gain
CCT8L1P	0.530599	2.68609e-06	chr7q36	chr7 gain
FBXO24	0.528648	6.90061e-09	chr7q22	chr7 gain
IFRD1	0.52843	5.25268e-21	chr7q31	chr7 gain
FASTK	0.52803	2.69883e-23	chr7q36	chr7 gain
IFT22	0.527159	7.26979e-23	chr7q22	chr7 gain
TAS2R5	0.526676	4.20196e-10	chr7q34	chr7 gain
STEAP2	0.526408	0.000268995	chr7q21	chr7 gain
SPDYE18	0.526175	2.12196e-08	chr7q11	chr7 gain
PTCD1	0.522658	1.12268e-31	chr7q22	chr7 gain
SLC29A4	0.522158	7.35917e-13	chr7p22	chr7 gain
ZNF789	0.520114	2.27989e-32	chr7q22	chr7 gain
BPGM	0.519987	9.6641e-28	chr7q33	chr7 gain
ZNF467	0.519753	0.000374618	chr7q36	chr7 gain
NUB1	0.518823	7.33247e-79	chr7q36	chr7 gain
TRIM60P18	0.51871	1.43912e-13	chr7q11	chr7 gain
SCRN1	0.51867	0.000116707	chr7p14	chr7 gain
CCT6P1	0.517448	2.50648e-14	chr7q11	chr7 gain
WEE2-AS1	0.517225	1.30443e-06	chr7q34	chr7 gain
RHBDD2	0.516647	4.6979e-15	chr7q11	chr7 gain
MKRN1	0.515016	2.65908e-35	chr7q34	chr7 gain
OR7E7P	0.514669	2.14968e-07	chr7q21	chr7 gain
NUP42	0.513522	3.83012e-33	chr7p15	chr7 gain
DUS4L	0.512289	6.27985e-28	chr7q22	chr7 gain
TAS2R6P	0.512149	2.10581e-06	chr7q34	chr7 gain
ZNF655	0.511868	7.98427e-43	chr7q22	chr7 gain
IQCE	0.511505	1.66256e-14	chr7p22	chr7 gain
POM121	0.510839	2.58589e-19	chr7q11	chr7 gain
EZH2	0.510388	3.79234e-14	chr7q36	chr7 gain
XRCC2	0.509961	6.98719e-07	chr7q36	chr7 gain
USP42	0.509727	1.28666e-40	chr7p22	chr7 gain
METTL2B	0.508088	2.36134e-44	chr7q32	chr7 gain
DPY19L2P3	0.507729	2.90261e-09	chr7p14	chr7 gain
DBNL	0.506935	6.15746e-35	chr7p13	chr7 gain
LINC01952	0.506314	1.58665e-06	chr7p13	chr7 gain
CROT	0.505812	2.15976e-09	chr7q21	chr7 gain
RINT1	0.50497	3.66924e-38	chr7q22	chr7 gain
PLOD3	0.503703	3.3201e-18	chr7q22	chr7 gain
CDK6	0.503531	8.62243e-05	chr7q21	chr7 gain
LRRC4	0.50353	7.42772e-12	chr7q32	chr7 gain
RP9	0.503061	1.14483e-18	chr7p14	chr7 gain
UBE2H	0.503019	2.45917e-26	chr7q32	chr7 gain
SBDSP1	0.502581	2.11224e-30	chr7q11	chr7 gain
GARS1-DT	0.502409	5.44102e-23	chr7p14	chr7 gain
STK31	0.502021	4.294e-06	chr7p15	chr7 gain
WDR91	0.501737	6.09377e-28	chr7q33	chr7 gain
C7orf26	0.501553	1.73216e-44	chr7p22	chr7 gain
SNORA14A	0.500887	0.000323912	chr7q11	chr7 gain
HSPB1	-0.541377	4.16629e-05	chr7q11	chr7 gain
RPL7P32	-0.58157	0.000300443	chr7q31	chr7 gain
CAV1	-0.599113	5.4679e-05	chr7q31	chr7 gain
ST7-AS2	-0.960069	0.00090422	chr7q31	chr7 gain
NUPR2	-1.18487	9.06052e-05	chr7p11	chr7 gain
LINC01447	-1.27284	0.000392135	chr7p12	chr7 gain
NXPH1	-1.77284	6.40696e-13	chr7p21	chr7 gain
VWDE	-1.92624	0.000229064	chr7p21	chr7 gain
GAPDHP68	-3.22888	9.67361e-09	chr7p21	chr7 gain
PER3P1	-3.97642	1.05069e-05	chr7p21	chr7 gain
CNTNAP2	1.57246	3.4388e-10	chr7q35	chr7q gain
KEL	1.53146	3.59831e-14	chr7q34	chr7q gain
SSPOP	1.50111	1.66567e-09	chr7q36	chr7q gain
MYL7	1.45503	2.19574e-06	chr7p13	chr7q gain
ZNF467	1.44052	2.27334e-09	chr7q36	chr7q gain
WNT16	1.41491	0.000878105	chr7q31	chr7q gain
STAG3	1.31608	6.79795e-08	chr7q22	chr7q gain
ERVW-1	1.28552	0.000578924	chr7q21	chr7q gain
CTTNBP2	1.25952	5.60223e-05	chr7q31	chr7q gain
COL1A2	1.18677	0.000287326	chr7q21	chr7q gain
MET	1.162	0.000708943	chr7q31	chr7q gain
ELN	1.10536	5.41479e-05	chr7q11	chr7q gain
NPTX2	1.06179	1.21786e-07	chr7q22	chr7q gain
TSPAN12	0.977331	9.00467e-08	chr7q31	chr7q gain
DPY19L2P4	0.950668	2.3809e-09	chr7q21	chr7q gain
LRRC17	0.936034	3.41018e-08	chr7q22	chr7q gain
RNF32-AS1	0.917143	4.47788e-09	chr7q36	chr7q gain
STRIP2	0.916841	2.49688e-07	chr7q32	chr7q gain
GRM3-AS1	0.915461	6.3161e-05	chr7q21	chr7q gain
TMEM139-AS1	0.900661	2.11381e-06	chr7q34	chr7q gain
HIP1	0.861058	7.67064e-13	chr7q11	chr7q gain
RNU1-72P	0.852954	0.000139434	chr7q32	chr7q gain
BAIAP2L1	0.851049	0.000136321	chr7q22	chr7q gain
KDM7A-DT	0.820718	2.01876e-09	chr7q34	chr7q gain
CACNA2D1	0.820229	5.29778e-05	chr7q21	chr7q gain
NDUFB2-AS1	0.80019	1.01606e-15	chr7q34	chr7q gain
DPP6	0.789223	2.28159e-05	chr7q36	chr7q gain
PRRT4	0.786141	0.000209334	chr7q32	chr7q gain
DENND2A	0.783854	3.49753e-15	chr7q34	chr7q gain
WEE2-AS1	0.761682	6.78496e-07	chr7q34	chr7q gain
TRPV5	0.752152	6.64961e-05	chr7q34	chr7q gain
CLDN12	0.74648	1.04666e-19	chr7q21	chr7q gain
HIPK2	0.74455	2.06644e-14	chr7q34	chr7q gain
TMEM225B	0.732111	8.20712e-06	chr7q22	chr7q gain
KCNH2	0.729974	5.26125e-10	chr7q36	chr7q gain
FSCN3	0.712637	3.32942e-09	chr7q32	chr7q gain
FAM71F1	0.703736	7.74526e-05	chr7q32	chr7q gain
LINC01006	0.698336	9.8318e-06	chr7q36	chr7q gain
IMPDH1	0.683209	0.000182457	chr7q32	chr7q gain
RNA5SP242	0.676706	0.000350467	chr7q32	chr7q gain
RASA4	0.671437	9.87703e-06	chr7q22	chr7q gain
ELAPOR2	0.670691	2.17661e-05	chr7q21	chr7q gain
CUL1	0.662705	3.02414e-22	chr7q36	chr7q gain
CPSF4	0.659846	5.67994e-18	chr7q22	chr7q gain
INSIG1	0.656219	2.13393e-16	chr7q36	chr7q gain
FAM133B	0.653457	0.000684895	chr7q21	chr7q gain
AHR	0.653052	0.000194715	chr7p21	chr7q gain
ACHE	0.645906	2.1955e-06	chr7q22	chr7q gain
DPY19L2P2	0.635754	2.22635e-05	chr7q22	chr7q gain
RINT1	0.63284	4.53447e-28	chr7q22	chr7q gain
ZNF775	0.63225	6.14929e-22	chr7q36	chr7q gain
ATP6V1FNB	0.628047	5.09084e-09	chr7q32	chr7q gain
UBE2H	0.627495	2.4332e-22	chr7q32	chr7q gain
PEX1	0.627315	3.68834e-08	chr7q21	chr7q gain
GPC2	0.624704	8.92934e-07	chr7q22	chr7q gain
EZH2	0.621048	1.46704e-08	chr7q36	chr7q gain
ZNF862	0.619455	9.92619e-14	chr7q36	chr7q gain
ZNF786	0.61822	2.40122e-19	chr7q36	chr7q gain
GPR85	0.616919	0.000198583	chr7q31	chr7q gain
REPIN1	0.612566	2.88708e-20	chr7q36	chr7q gain
BPGM	0.609563	2.12805e-20	chr7q33	chr7q gain
ADCK2	0.609286	4.73082e-15	chr7q34	chr7q gain
LMBR1	0.606061	1.74242e-20	chr7q36	chr7q gain
UFSP1	0.601733	1.3519e-08	chr7q22	chr7q gain
SMURF1	0.599788	4.28413e-21	chr7q22	chr7q gain
SLC25A13	0.597716	6.14929e-22	chr7q21	chr7q gain
RBM48	0.5944	2.84901e-06	chr7q21	chr7q gain
SLC35B4	0.593464	6.40088e-22	chr7q33	chr7q gain
CLDN15	0.592879	4.12882e-06	chr7q22	chr7q gain
AGK	0.592423	2.20185e-44	chr7q34	chr7q gain
INSIG1-DT	0.589381	7.32363e-08	chr7q36	chr7q gain
ZNF767P	0.587208	4.28937e-18	chr7q36	chr7q gain
YBX1P4	0.586911	6.58159e-08	chr7q36	chr7q gain
SLC37A3	0.586502	1.68677e-26	chr7q34	chr7q gain
PAXIP1	0.585371	1.78514e-19	chr7q36	chr7q gain
PILRA	0.585048	5.51967e-08	chr7q22	chr7q gain
PNPLA8	0.58463	3.85056e-14	chr7q31	chr7q gain
PARP12	0.584311	0.000110595	chr7q34	chr7q gain
MAGI2-AS3	0.580582	1.22928e-08	chr7q21	chr7q gain
POT1	0.580494	9.08606e-19	chr7q31	chr7q gain
STAG3L5P	0.579101	0.000535188	chr7q22	chr7q gain
TMEM139	0.578269	5.22764e-05	chr7q34	chr7q gain
ORAI2	0.577372	2.42595e-06	chr7q22	chr7q gain
KRIT1	0.576519	3.11904e-08	chr7q21	chr7q gain
LAMB1	0.574763	0.000367701	chr7q31	chr7q gain
KDM7A	0.569721	5.79322e-17	chr7q34	chr7q gain
GTF2IRD1	0.56825	2.42271e-13	chr7q11	chr7q gain
STMP1	0.568032	8.13377e-10	chr7q33	chr7q gain
DBF4	0.567802	4.34296e-06	chr7q21	chr7q gain
TFR2	0.567656	0.000539176	chr7q22	chr7q gain
BMT2	0.56664	5.84614e-15	chr7q31	chr7q gain
WASL	0.564906	1.1089e-15	chr7q31	chr7q gain
AP4M1	0.561939	9.56623e-18	chr7q22	chr7q gain
TCAF1	0.556681	5.77871e-16	chr7q35	chr7q gain
ANKRD7	0.554082	7.60353e-05	chr7q31	chr7q gain
CEP41	0.553826	9.08606e-19	chr7q32	chr7q gain
AKR1B1	0.553815	4.41304e-15	chr7q33	chr7q gain
UBE3C	0.553434	1.02228e-25	chr7q36	chr7q gain
NUB1	0.552034	3.11534e-41	chr7q36	chr7q gain
CNPY4	0.551792	1.96714e-15	chr7q22	chr7q gain
ASNS	0.550115	8.30774e-09	chr7q21	chr7q gain
STX1A	0.549102	0.000173962	chr7q11	chr7q gain
MEST	0.547023	0.000380182	chr7q32	chr7q gain
AHCYL2	0.546279	7.75771e-11	chr7q32	chr7q gain
ACTR3B	0.543405	4.84273e-07	chr7q36	chr7q gain
SRI	0.543047	3.34358e-06	chr7q21	chr7q gain
TMEM209	0.540799	7.93418e-15	chr7q32	chr7q gain
CROT	0.540451	2.63906e-05	chr7q21	chr7q gain
GTPBP10	0.539271	3.59831e-14	chr7q21	chr7q gain
POLR2J3	0.536236	1.21755e-05	chr7q22	chr7q gain
ZNF746	0.535754	7.93931e-24	chr7q36	chr7q gain
ABCB8	0.535048	5.4441e-07	chr7q36	chr7q gain
DUS4L	0.533537	2.94342e-15	chr7q22	chr7q gain
ATP6V0E2-AS1	0.533149	6.91285e-08	chr7q36	chr7q gain
MTPN	0.53127	1.06916e-20	chr7q33	chr7q gain
DNAJB9	0.529988	2.42333e-10	chr7q31	chr7q gain
PPP1R9A	0.529153	2.28451e-09	chr7q21	chr7q gain
WDR91	0.526995	4.21273e-18	chr7q33	chr7q gain
ZNF655	0.524698	6.63303e-22	chr7q22	chr7q gain
DENND11	0.52361	1.67066e-06	chr7q34	chr7q gain
CCDC71L	0.523311	2.56163e-05	chr7q22	chr7q gain
ZNF212	0.521547	7.38667e-22	chr7q36	chr7q gain
PAXIP1-DT	0.519255	3.33801e-11	chr7q36	chr7q gain
ING3	0.515381	4.66615e-13	chr7q31	chr7q gain
DMTF1	0.514231	3.85056e-14	chr7q21	chr7q gain
LRCH4	0.513576	4.13841e-07	chr7q22	chr7q gain
ZSCAN21	0.509152	6.63303e-22	chr7q22	chr7q gain
TMEM168	0.509087	5.06546e-14	chr7q31	chr7q gain
LMTK2	0.508321	3.62031e-08	chr7q21	chr7q gain
ZNF3	0.507793	1.7131e-22	chr7q22	chr7q gain
GCC1	0.505814	3.85431e-19	chr7q32	chr7q gain
NAPEPLD	0.505538	5.83766e-07	chr7q22	chr7q gain
IFRD1	0.505268	4.26622e-10	chr7q31	chr7q gain
MKRN1	0.503279	7.7473e-16	chr7q34	chr7q gain
FAM3C	0.502617	5.05425e-08	chr7q31	chr7q gain
GIGYF1	0.500647	1.6649e-06	chr7q22	chr7q gain
ICA1	-0.642532	0.000520218	chr7p21	chr7q gain
CPVL	-0.728769	0.00012114	chr7p14	chr7q gain
PDE1C	-1.04017	1.64275e-05	chr7p14	chr7q gain
PPP1R3A	-1.40831	3.84619e-07	chr7q31	chr7q gain
NUPR2	-1.56705	0.000723814	chr7p11	chr7q gain
GALNT17	-1.60556	1.17317e-11	chr7q11	chr7q gain
NPS	-3.01092	2.58089e-10	chr10q26	chr10q loss
EMX2	-2.42837	2.72582e-13	chr10q26	chr10q loss
EMX2OS	-1.74087	1.40668e-07	chr10q26	chr10q loss
CTSLP1	-1.56001	1.06898e-09	chr10q23	chr10q loss
PITX3	-1.43531	3.8515e-08	chr10q24	chr10q loss
PLPP4	-1.32437	4.52809e-11	chr10q26	chr10q loss
CTSLP6	-1.25284	0.000568568	chr10q22	chr10q loss
INSYN2A	-1.24565	5.22677e-07	chr10q26	chr10q loss
DUSP29	-1.23469	4.03055e-06	chr10q22	chr10q loss
SORCS1	-1.21963	4.07957e-09	chr10q25	chr10q loss
ADRA2A	-1.12717	8.29675e-06	chr10q25	chr10q loss
MRLN	-1.08095	1.70299e-07	chr10q21	chr10q loss
ATOH7	-1.05212	4.31362e-07	chr10q21	chr10q loss
LINC01561	-0.979677	3.67813e-05	chr10q26	chr10q loss
DPYSL4	-0.968737	4.1903e-21	chr10q26	chr10q loss
LINC01515	-0.95422	4.49563e-05	chr10q21	chr10q loss
LINC00867	-0.939406	7.96362e-05	chr10q26	chr10q loss
DUSP13	-0.905962	0.000398719	chr10q22	chr10q loss
EDRF1-DT	-0.881288	1.11755e-27	chr10q26	chr10q loss
LOXL4	-0.86587	5.23832e-05	chr10q24	chr10q loss
MIR4685	-0.862433	0.000160705	chr10q24	chr10q loss
SH3PXD2A	-0.860914	6.94101e-15	chr10q24	chr10q loss
HMX3	-0.848084	1.9042e-07	chr10q26	chr10q loss
MIR4297	-0.837071	0.000222962	chr10q26	chr10q loss
HPS1	-0.815488	1.32199e-24	chr10q24	chr10q loss
OR7M1P	-0.804863	5.99553e-07	chr10q26	chr10q loss
MGMT	-0.801623	1.21304e-22	chr10q26	chr10q loss
EIF4BP2	-0.796091	2.16351e-05	chr10p12	chr10q loss
DUSP5	-0.770544	2.47301e-14	chr10q25	chr10q loss
LINC02640	-0.726985	1.43907e-07	chr10q21	chr10q loss
TWNK	-0.723703	3.67222e-27	chr10q24	chr10q loss
DMBT1	-0.719171	0.000419351	chr10q26	chr10q loss
EIF3A	-0.70823	1.03931e-36	chr10q26	chr10q loss
IMPDH1P5	-0.706015	6.14428e-06	chr10q22	chr10q loss
BAG3	-0.70306	1.39832e-08	chr10q26	chr10q loss
SLC35G1	-0.698023	9.21726e-09	chr10q23	chr10q loss
MXI1	-0.696992	2.70417e-24	chr10q25	chr10q loss
ACADSB	-0.69651	4.73265e-31	chr10q26	chr10q loss
MIR1915HG	-0.694986	6.54693e-06	chr10p12	chr10q loss
ADAMTS14	-0.692638	1.11452e-05	chr10q22	chr10q loss
SEMA4G	-0.683537	2.12268e-17	chr10q24	chr10q loss
FAM53B	-0.682733	1.53304e-26	chr10q26	chr10q loss
MKI67	-0.681987	3.19212e-07	chr10q26	chr10q loss
RAB11FIP2	-0.677798	4.7141e-24	chr10q26	chr10q loss
DOCK1	-0.675737	2.64398e-08	chr10q26	chr10q loss
SCART1	-0.648994	1.38965e-07	chr10q26	chr10q loss
SFXN4	-0.646638	2.03154e-22	chr10q26	chr10q loss
SFXN2	-0.64499	5.62362e-17	chr10q24	chr10q loss
STK32C	-0.636633	2.71007e-18	chr10q26	chr10q loss
PLCE1	-0.634853	5.2769e-08	chr10q23	chr10q loss
SUFU	-0.634837	1.07014e-28	chr10q24	chr10q loss
HPS6	-0.634659	8.73222e-28	chr10q24	chr10q loss
NHLRC2	-0.625609	2.33707e-10	chr10q25	chr10q loss
LRRC27	-0.624889	8.8397e-31	chr10q26	chr10q loss
SKIDA1	-0.624408	5.64002e-06	chr10p12	chr10q loss
POU5F1P5	-0.624193	0.000743784	chr10q21	chr10q loss
LDB1	-0.621151	1.80968e-18	chr10q24	chr10q loss
CASC2	-0.620573	3.3174e-18	chr10q26	chr10q loss
PPRC1	-0.61813	3.72757e-24	chr10q24	chr10q loss
PDZD8	-0.616772	1.00491e-26	chr10q26	chr10q loss
BUB3	-0.61296	1.53304e-26	chr10q26	chr10q loss
PFN1P11	-0.611714	3.39045e-07	chr10q24	chr10q loss
EBF3	-0.608189	7.82017e-05	chr10q26	chr10q loss
PAOX	-0.606635	1.15037e-17	chr10q26	chr10q loss
RPS3AP38	-0.603159	1.59506e-06	chr10q21	chr10q loss
ABLIM1	-0.601629	0.00011068	chr10q25	chr10q loss
ASB13	-0.601161	2.28122e-10	chr10p15	chr10q loss
CDNF	-0.59853	1.8997e-12	chr10p13	chr10q loss
TIAL1	-0.596769	7.99826e-38	chr10q26	chr10q loss
DUSP5-DT	-0.596034	1.05191e-07	chr10q25	chr10q loss
VTI1A	-0.595666	4.01339e-24	chr10q25	chr10q loss
PDCD11	-0.593045	3.63615e-21	chr10q24	chr10q loss
TMEM72-AS1	-0.591761	1.44644e-06	chr10q11	chr10q loss
WDR11	-0.590479	1.9048e-26	chr10q26	chr10q loss
NPAP1P3	-0.58913	0.000176716	chr10q23	chr10q loss
CUTC	-0.587897	1.32567e-22	chr10q24	chr10q loss
CACUL1	-0.587724	1.38689e-56	chr10q26	chr10q loss
TUBGCP2	-0.586474	1.14416e-37	chr10q26	chr10q loss
MCMBP	-0.583423	1.53324e-48	chr10q26	chr10q loss
PRDX3	-0.582172	1.62755e-22	chr10q26	chr10q loss
TCF7L2	-0.57744	3.99018e-05	chr10q25	chr10q loss
EEF1AKMT2	-0.576671	2.10677e-13	chr10q26	chr10q loss
BNIP3	-0.573944	7.68894e-16	chr10q26	chr10q loss
GPAM	-0.570261	1.85196e-26	chr10q25	chr10q loss
EDRF1	-0.569724	1.53324e-48	chr10q26	chr10q loss
RPL12P27	-0.56179	0.000333599	chr10q24	chr10q loss
WDR11-AS1	-0.560674	1.24587e-06	chr10q26	chr10q loss
KCNIP2-AS1	-0.557486	3.19314e-09	chr10q24	chr10q loss
INPP5A	-0.555832	6.70145e-20	chr10q26	chr10q loss
SFR1	-0.554619	4.36634e-13	chr10q25	chr10q loss
DHX32	-0.552834	2.07725e-18	chr10q26	chr10q loss
ABRAXAS2	-0.552284	1.88606e-41	chr10q26	chr10q loss
LINC00866	-0.552193	6.90192e-06	chr10q24	chr10q loss
SMC3	-0.552092	1.75849e-22	chr10q25	chr10q loss
ATE1	-0.548336	1.34781e-28	chr10q26	chr10q loss
NPM3	-0.548002	6.90192e-06	chr10q24	chr10q loss
ZNF511	-0.547365	3.29724e-22	chr10q26	chr10q loss
MRPL43	-0.544895	1.34497e-27	chr10q24	chr10q loss
GSTO1	-0.542177	3.19212e-07	chr10q25	chr10q loss
HIF1AN	-0.541281	1.27661e-36	chr10q24	chr10q loss
GRID1	-0.540096	0.000171927	chr10q23	chr10q loss
TET1	-0.536149	1.33078e-07	chr10q21	chr10q loss
ARHGAP19	-0.535297	5.95607e-13	chr10q24	chr10q loss
NUTM2D	-0.535145	1.268e-08	chr10q23	chr10q loss
DLG5	-0.533637	7.34316e-11	chr10q22	chr10q loss
CUEDC2	-0.532523	2.16279e-27	chr10q24	chr10q loss
NANOS1	-0.532142	3.94382e-05	chr10q26	chr10q loss
LDB3	-0.531923	0.000150056	chr10q23	chr10q loss
COX15	-0.531324	1.21911e-40	chr10q24	chr10q loss
SHOC2	-0.525088	1.32199e-24	chr10q25	chr10q loss
PPP2R2D	-0.521975	7.99071e-60	chr10q26	chr10q loss
RPS24	-0.51911	2.82088e-05	chr10q22	chr10q loss
TBC1D12	-0.517616	5.23402e-13	chr10q23	chr10q loss
ZDHHC6	-0.516667	1.11314e-31	chr10q25	chr10q loss
ARMH3	-0.516331	3.51739e-23	chr10q24	chr10q loss
OLMALINC	-0.51147	7.11241e-11	chr10q24	chr10q loss
SLK	-0.5112	1.43477e-20	chr10q24	chr10q loss
GLRX3	-0.510608	1.32199e-24	chr10q26	chr10q loss
HTRA1	-0.509462	1.88531e-06	chr10q26	chr10q loss
C10orf143	-0.505653	1.13099e-09	chr10q26	chr10q loss
IKZF5	-0.504316	3.64345e-20	chr10q26	chr10q loss
LZTS2	-0.502391	7.22786e-17	chr10q24	chr10q loss
FRAT1	-0.501246	1.516e-12	chr10q24	chr10q loss
NSMCE4A	-0.500526	2.16455e-28	chr10q26	chr10q loss
INPP5F	-0.500439	1.20333e-07	chr10q26	chr10q loss
XPNPEP1	-0.500426	3.68626e-43	chr10q25	chr10q loss
PFKP-DT	0.565397	0.000257158	chr10p15	chr10q loss
RNU6ATAC39P	0.675698	0.000247257	chr10p13	chr10q loss
COL13A1	0.682772	0.000230361	chr10q22	chr10q loss
RNA5SP437	1.98574	0.000358381	chr17q11	chr17q gain
KRT33A	1.9621	5.54558e-05	chr17q21	chr17q gain
OTOP3	1.83617	0.000187594	chr17q25	chr17q gain
WNK4	1.17593	0.000137534	chr17q21	chr17q gain
TMEM132E	1.09581	6.07801e-05	chr17q12	chr17q gain
HSF5	0.834281	1.58132e-06	chr17q22	chr17q gain
TRMT112P3	0.784865	0.000455479	chr17q23	chr17q gain
SKA2	0.718138	9.39499e-11	chr17q22	chr17q gain
JPT1	0.689928	1.81424e-08	chr17q25	chr17q gain
BRIP1	0.670777	0.000334872	chr17q23	chr17q gain
NARF	0.66435	7.96061e-14	chr17q25	chr17q gain
INTS2	0.660258	1.86496e-16	chr17q23	chr17q gain
ALYREF	0.646821	6.77919e-13	chr17q25	chr17q gain
ANAPC11	0.619712	5.54083e-07	chr17q25	chr17q gain
CACNB1	0.619318	1.30231e-06	chr17q12	chr17q gain
SUMO2P17	0.608267	6.03269e-05	chr17q21	chr17q gain
RPL38	0.606845	0.000573853	chr17q25	chr17q gain
NARF-IT1	0.599638	0.000366742	chr17q25	chr17q gain
GDPD1	0.592074	6.20759e-09	chr17q22	chr17q gain
CENPX	0.590968	1.02105e-10	chr17q25	chr17q gain
LINC00674	0.584502	6.20905e-13	chr17q24	chr17q gain
RAMP2-AS1	0.577905	9.04787e-05	chr17q21	chr17q gain
PTRH2	0.577384	1.85613e-13	chr17q23	chr17q gain
EME1	0.57708	5.84776e-05	chr17q21	chr17q gain
ATP5PD	0.569371	8.80751e-08	chr17q25	chr17q gain
ARL16	0.567384	1.02418e-15	chr17q25	chr17q gain
CCDC40	0.562706	0.000419499	chr17q25	chr17q gain
PSMD12	0.562404	2.36006e-15	chr17q24	chr17q gain
RAC3	0.561903	0.000498071	chr17q25	chr17q gain
CYBC1	0.561578	2.47934e-15	chr17q25	chr17q gain
LRRC45	0.556748	1.47541e-07	chr17q25	chr17q gain
MRPL58	0.550767	4.23057e-08	chr17q25	chr17q gain
MRPS23	0.548627	2.55445e-09	chr17q22	chr17q gain
RAD51D	0.546022	7.29792e-10	chr17q12	chr17q gain
MTMR4	0.544817	6.39227e-13	chr17q22	chr17q gain
H3-3B	0.543957	7.91758e-07	chr17q25	chr17q gain
CCDC47	0.54343	1.86496e-16	chr17q23	chr17q gain
NDUFAF8	0.541622	2.8742e-05	chr17q25	chr17q gain
RNFT1	0.539063	4.35861e-05	chr17q23	chr17q gain
CCDC137	0.535656	4.7871e-13	chr17q25	chr17q gain
HEXD	0.532392	7.41894e-06	chr17q25	chr17q gain
TMEM94	0.530929	2.99483e-08	chr17q25	chr17q gain
JMJD6	0.529761	1.30819e-13	chr17q25	chr17q gain
RAD51C	0.528703	2.96477e-11	chr17q22	chr17q gain
CASKIN2	0.527298	6.55958e-08	chr17q25	chr17q gain
METTL2A	0.526728	6.48029e-19	chr17q23	chr17q gain
METTL23	0.522664	3.98442e-08	chr17q25	chr17q gain
SMURF2	0.521501	5.67387e-16	chr17q24	chr17q gain
MRPS7	0.520928	5.0466e-12	chr17q25	chr17q gain
PRPSAP1	0.517626	1.30819e-13	chr17q25	chr17q gain
TSEN54	0.51576	1.12848e-08	chr17q25	chr17q gain
SPAG9	0.511651	2.74222e-13	chr17q21	chr17q gain
GPS1	0.507348	1.31068e-11	chr17q25	chr17q gain
APPBP2	0.50536	1.19196e-11	chr17q23	chr17q gain
FN3KRP	0.502416	1.00405e-17	chr17q25	chr17q gain
WDR45B	0.501403	5.16348e-21	chr17q25	chr17q gain
CDR2L	0.500374	4.88248e-06	chr17q25	chr17q gain
LINC01977	-1.0772	3.13999e-07	chr17q25	chr17q gain
PYY	-1.29998	2.90762e-05	chr17q21	chr17q gain
HOXB6	-3.15574	7.9428e-05	chr17q21	chr17q gain
UTS2R	-3.39562	4.67738e-08	chr17q25	chr17q gain
WNK4	1.83514	9.19585e-17	chr17q21	isochr17q
FNDC8	1.60866	3.28896e-08	chr17q12	isochr17q
TMEM132E	1.45921	3.93519e-14	chr17q12	isochr17q
OTOP3	1.34071	2.73631e-05	chr17q25	isochr17q
SLFN14	1.29604	4.72292e-07	chr17q12	isochr17q
OTOP2	1.24266	2.45762e-06	chr17q25	isochr17q
RNA5SP437	1.16236	0.000958802	chr17q11	isochr17q
OOSP1P2	1.15436	1.06622e-07	chr17q11	isochr17q
RPL35AP35	1.10887	9.75578e-05	chr17q11	isochr17q
LINC02073	1.05322	6.25214e-07	chr17q21	isochr17q
MSX2P1	1.02494	4.88878e-06	chr17q22	isochr17q
SYPL1P2	0.964957	1.37761e-08	chr17q11	isochr17q
STAT5A	0.958988	1.8763e-16	chr17q21	isochr17q
USH1G	0.949751	1.93955e-05	chr17q25	isochr17q
CCDC200	0.937541	4.66185e-16	chr17q21	isochr17q
ABHD17AP6	0.907144	4.64115e-07	chr17p11	isochr17q
KRT18P55	0.880208	2.59222e-07	chr17q11	isochr17q
DCXR-DT	0.875247	4.90969e-07	chr17q25	isochr17q
STH	0.871836	4.61666e-06	chr17q21	isochr17q
RPRML	0.848631	0.000513658	chr17q21	isochr17q
MPP3	0.828751	4.30746e-08	chr17q21	isochr17q
LINC00910	0.824185	2.10786e-17	chr17q21	isochr17q
CASKIN2	0.822015	1.38533e-19	chr17q25	isochr17q
MIR4525	0.815902	9.66116e-06	chr17q25	isochr17q
SLFN5	0.81121	2.23028e-09	chr17q12	isochr17q
RAD51D	0.800707	9.094e-41	chr17q12	isochr17q
LINC01152	0.793154	3.53662e-06	chr17q24	isochr17q
ALOX12P1	0.784644	4.43384e-05	chr17q11	isochr17q
NOS2	0.78243	5.20685e-07	chr17q11	isochr17q
TMEM98	0.776529	2.52911e-11	chr17q11	isochr17q
TMEM94	0.773309	1.28931e-28	chr17q25	isochr17q
DCXR	0.765447	1.95274e-17	chr17q25	isochr17q
RNU2-58P	0.755094	1.38266e-08	chr17q22	isochr17q
RAC3	0.749376	6.38443e-12	chr17q25	isochr17q
ALYREF	0.747069	3.66618e-31	chr17q25	isochr17q
NEK8	0.744963	2.21356e-16	chr17q11	isochr17q
RN7SL45P	0.742703	4.08114e-05	chr17q11	isochr17q
BAIAP2	0.721202	7.93797e-14	chr17q25	isochr17q
SKA2	0.720969	4.56875e-25	chr17q22	isochr17q
SNRPGP17	0.708401	1.93238e-07	chr17q22	isochr17q
DHX58	0.70637	3.15299e-07	chr17q21	isochr17q
PCYT2	0.705799	4.92935e-17	chr17q25	isochr17q
RPL38	0.70431	1.43995e-08	chr17q25	isochr17q
BRIP1	0.701506	2.68014e-10	chr17q23	isochr17q
KLHL11	0.698054	3.74508e-05	chr17q21	isochr17q
ASB16-AS1	0.695601	1.74876e-28	chr17q21	isochr17q
TK1	0.695067	2.34549e-09	chr17q25	isochr17q
RNU6-1201P	0.68837	6.35444e-07	chr17q21	isochr17q
WHSC1L2P	0.685585	1.07151e-07	chr17q21	isochr17q
PRR11	0.685381	2.37248e-10	chr17q22	isochr17q
ARL17A	0.68418	8.1734e-11	chr17q21	isochr17q
TRMT112P3	0.682531	9.3423e-06	chr17q23	isochr17q
TBC1D3P2	0.679943	1.22954e-05	chr17q23	isochr17q
EME1	0.677752	2.16331e-13	chr17q21	isochr17q
STXBP4	0.677091	6.6445e-25	chr17q22	isochr17q
GJC1	0.667981	4.52606e-17	chr17q21	isochr17q
RAMP2-AS1	0.667976	4.46882e-11	chr17q21	isochr17q
EFCAB5	0.666472	6.38748e-12	chr17q11	isochr17q
SPATA32	0.663599	4.09597e-07	chr17q21	isochr17q
DHRS13	0.663525	1.11276e-25	chr17q11	isochr17q
SLC4A1	0.657284	3.56013e-05	chr17q21	isochr17q
LRRC45	0.654237	2.74831e-18	chr17q25	isochr17q
PLEKHM1P1	0.650015	7.53222e-09	chr17q24	isochr17q
UTP18	0.649809	5.51952e-36	chr17q21	isochr17q
JPT1	0.647489	8.61381e-14	chr17q25	isochr17q
CCDC47	0.645376	2.27208e-55	chr17q23	isochr17q
KANSL1-AS1	0.644933	1.28089e-06	chr17q21	isochr17q
LRRC37A17P	0.644794	0.000312184	chr17q21	isochr17q
MRPL45P2	0.644351	1.1112e-14	chr17q21	isochr17q
RBFOX3	0.636687	1.79356e-05	chr17q25	isochr17q
HSF5	0.63529	8.80378e-08	chr17q22	isochr17q
SUMO2P17	0.634236	3.09315e-11	chr17q21	isochr17q
CENPX	0.633651	9.63414e-24	chr17q25	isochr17q
TSEN54	0.63069	6.73492e-26	chr17q25	isochr17q
NARF-IT1	0.628943	1.53425e-08	chr17q25	isochr17q
PTRH2	0.62413	9.47672e-27	chr17q23	isochr17q
MIR454	0.623898	2.18034e-05	chr17q22	isochr17q
CACNB1	0.622409	8.61381e-14	chr17q12	isochr17q
BRCA1	0.62066	1.54139e-12	chr17q21	isochr17q
RPL27	0.620188	4.44439e-07	chr17q21	isochr17q
SUZ12P1	0.618405	1.35167e-30	chr17q11	isochr17q
USP36	0.613397	4.97875e-27	chr17q25	isochr17q
ARHGDIA	0.612493	4.26098e-23	chr17q25	isochr17q
RN7SL316P	0.611253	2.94658e-06	chr17q11	isochr17q
NARF	0.609369	5.09298e-24	chr17q25	isochr17q
SLC25A19	0.609241	1.09308e-16	chr17q25	isochr17q
MAPT	0.603588	7.50103e-07	chr17q21	isochr17q
LINC02210	0.600734	3.93008e-37	chr17q21	isochr17q
SEPTIN9	0.599393	3.25978e-17	chr17q25	isochr17q
TRIM37	0.598292	1.36373e-39	chr17q22	isochr17q
STAT5B	0.597814	3.29253e-29	chr17q21	isochr17q
FASN	0.594717	1.0096e-11	chr17q25	isochr17q
MRPS23	0.588707	1.98216e-24	chr17q22	isochr17q
HROB	0.587005	5.63833e-15	chr17q21	isochr17q
MAPT-AS1	0.586566	0.000357607	chr17q21	isochr17q
SP2-AS1	0.580119	2.31779e-11	chr17q21	isochr17q
ANKRD13B	0.579963	7.19011e-12	chr17q11	isochr17q
RAB11FIP4	0.579251	1.17233e-13	chr17q11	isochr17q
LRRC37A	0.577963	1.89014e-05	chr17q21	isochr17q
ANAPC11	0.576442	1.0799e-12	chr17q25	isochr17q
GDPD1	0.573469	5.72143e-17	chr17q22	isochr17q
SMURF2P1	0.573334	2.83906e-09	chr17q11	isochr17q
TBX2-AS1	0.573223	0.000364066	chr17q23	isochr17q
NDUFB8P2	0.573094	0.000120169	chr17q23	isochr17q
ZNF830	0.57181	1.14366e-33	chr17q12	isochr17q
RPL23	0.570351	3.29717e-06	chr17q12	isochr17q
SNHG25	0.568082	0.000486981	chr17q23	isochr17q
DPRXP4	0.567693	2.70428e-07	chr17q11	isochr17q
CCDC40	0.562034	7.4782e-09	chr17q25	isochr17q
NUP85	0.558211	2.85734e-42	chr17q25	isochr17q
POLG2	0.557612	4.99426e-36	chr17q23	isochr17q
RFFL	0.556653	1.05931e-11	chr17q12	isochr17q
LIG3	0.556629	1.13916e-14	chr17q12	isochr17q
HMGN2P15	0.555835	1.63639e-10	chr17q21	isochr17q
FAM171A2	0.551423	4.79089e-10	chr17q21	isochr17q
CYBC1	0.549852	3.91596e-23	chr17q25	isochr17q
FBF1	0.549343	1.08946e-10	chr17q25	isochr17q
RSKR	0.547993	3.89108e-07	chr17q11	isochr17q
BIRC5	0.547127	1.47797e-05	chr17q25	isochr17q
ATP5PD	0.546701	1.13103e-15	chr17q25	isochr17q
DYNLL2	0.545237	5.01568e-19	chr17q22	isochr17q
RHBDL3	0.544607	0.000396593	chr17q11	isochr17q
ATAD5	0.540726	7.70493e-10	chr17q11	isochr17q
ASPSCR1	0.540012	2.70809e-18	chr17q25	isochr17q
RAD51C	0.539093	7.87042e-29	chr17q22	isochr17q
MAP2K6	0.537886	1.44284e-09	chr17q24	isochr17q
MCRIP1	0.533889	4.35371e-11	chr17q25	isochr17q
INTS2	0.532724	4.1447e-22	chr17q23	isochr17q
NLE1	0.531395	2.77243e-17	chr17q12	isochr17q
METTL23	0.530487	3.77084e-18	chr17q25	isochr17q
KPNA2	0.52786	2.29661e-09	chr17q24	isochr17q
PLEKHH3	0.526184	8.77933e-13	chr17q21	isochr17q
SUMO2	0.526136	3.30184e-15	chr17q25	isochr17q
ATP5MC1	0.525999	1.08685e-10	chr17q21	isochr17q
STAT3	0.525761	7.5662e-13	chr17q21	isochr17q
KIF18B	0.525483	3.61969e-05	chr17q21	isochr17q
OGFOD3	0.525451	1.95274e-17	chr17q25	isochr17q
CDC6	0.522964	1.59494e-07	chr17q21	isochr17q
BAIAP2-DT	0.52266	5.9158e-07	chr17q25	isochr17q
BRCA1P1	0.521676	2.9425e-06	chr17q21	isochr17q
TMEM97	0.520903	7.72013e-11	chr17q11	isochr17q
SPAG9	0.519247	1.38985e-23	chr17q21	isochr17q
LINC00674	0.518474	1.68495e-19	chr17q24	isochr17q
PYCR1	0.51796	3.93051e-06	chr17q25	isochr17q
MED13	0.517914	2.63285e-14	chr17q23	isochr17q
PSMD3	0.517395	4.8584e-30	chr17q21	isochr17q
RAB40B	0.516696	5.40526e-23	chr17q25	isochr17q
PEX12	0.516567	8.25456e-24	chr17q12	isochr17q
C17orf58	0.515632	4.12916e-14	chr17q24	isochr17q
RPTOR	0.514385	6.90768e-12	chr17q25	isochr17q
MRPL10	0.512919	6.04711e-17	chr17q21	isochr17q
GAA	0.512714	3.5887e-11	chr17q25	isochr17q
TRAF4	0.511714	5.23206e-16	chr17q11	isochr17q
OXLD1	0.510358	3.43941e-10	chr17q25	isochr17q
THRA	0.50992	3.56601e-15	chr17q21	isochr17q
MTMR4	0.50857	4.14103e-21	chr17q22	isochr17q
SLC25A39	0.508421	5.4505e-16	chr17q21	isochr17q
SH3GL1P1	0.506591	9.52528e-08	chr17q11	isochr17q
AOC2	0.505973	3.87202e-06	chr17q21	isochr17q
JMJD6	0.503758	2.37668e-24	chr17q25	isochr17q
RPL19	0.503523	8.85216e-07	chr17q12	isochr17q
KPNB1	0.503314	1.60048e-33	chr17q21	isochr17q
HEXD	0.503294	2.87001e-11	chr17q25	isochr17q
TBC1D29P	0.502318	0.000125604	chr17q11	isochr17q
RN7SL800P	0.50156	2.31851e-05	chr17q23	isochr17q
ARL4D	-0.508356	0.000902468	chr17q21	isochr17q
FOXO3B	-0.522005	0.000675989	chr17p11	isochr17q
MNT	-0.5284	2.03084e-22	chr17p13	isochr17q
CDRT1	-0.530673	0.000113657	chr17p12	isochr17q
RPS4XP17	-0.531071	0.000690369	chr17p13	isochr17q
FLCN	-0.542655	2.06691e-10	chr17p11	isochr17q
SPHK1	-0.568685	0.000135956	chr17q25	isochr17q
ACTG1P24	-0.571724	7.93445e-05	chr17p11	isochr17q
CACNA1G	-0.572933	0.000871251	chr17q21	isochr17q
C17orf107	-0.575002	7.41738e-05	chr17p13	isochr17q
INCA1	-0.582973	2.87275e-09	chr17p13	isochr17q
TMEM256	-0.590029	9.1928e-07	chr17p13	isochr17q
ALOX12-AS1	-0.593288	1.09537e-18	chr17p13	isochr17q
NLRP1	-0.600398	7.55595e-09	chr17p13	isochr17q
TXNDC17	-0.601224	7.16521e-19	chr17p13	isochr17q
MIR22HG	-0.60308	4.83628e-08	chr17p13	isochr17q
GAS7	-0.603229	0.000261565	chr17p13	isochr17q
SLC16A13	-0.609185	7.08208e-07	chr17p13	isochr17q
SNORD91A	-0.616046	0.000296515	chr17p13	isochr17q
KRBA2	-0.619668	4.19048e-08	chr17p13	isochr17q
CYB5D2	-0.620644	4.40946e-20	chr17p13	isochr17q
MPRIP	-0.627826	1.93778e-17	chr17p11	isochr17q
PFN1	-0.638605	7.04263e-16	chr17p13	isochr17q
TMEM102	-0.640086	1.09652e-05	chr17p13	isochr17q
ZNF287	-0.656118	1.39725e-19	chr17p11	isochr17q
MED31	-0.656354	1.16557e-20	chr17p13	isochr17q
SHBG	-0.662823	8.83495e-10	chr17p13	isochr17q
PIRT	-0.663175	0.000993211	chr17p12	isochr17q
TLCD3A	-0.674369	3.38897e-27	chr17p13	isochr17q
STX8	-0.685941	6.12002e-17	chr17p13	isochr17q
SHMT1	-0.687196	1.12167e-22	chr17p11	isochr17q
PITPNA-AS1	-0.689621	2.39105e-15	chr17p13	isochr17q
ARRB2	-0.696101	6.72598e-27	chr17p13	isochr17q
TP53	-0.699313	1.55402e-15	chr17p13	isochr17q
TVP23B	-0.700567	4.04621e-31	chr17p11	isochr17q
PEMT	-0.70258	2.75642e-24	chr17p11	isochr17q
SAT2	-0.703887	7.00646e-23	chr17p13	isochr17q
ZMYND15	-0.705745	2.60876e-07	chr17p13	isochr17q
SLC43A2	-0.710595	1.12183e-17	chr17p13	isochr17q
ATPAF2	-0.712875	6.95162e-43	chr17p11	isochr17q
RPA1	-0.719097	1.42494e-57	chr17p13	isochr17q
CHD3	-0.725031	7.1403e-31	chr17p13	isochr17q
EMC6	-0.726236	4.80837e-29	chr17p13	isochr17q
DRG2	-0.727582	1.24111e-45	chr17p11	isochr17q
SNHG29	-0.728335	2.73967e-08	chr17p11	isochr17q
FTLP12	-0.728735	8.03482e-07	chr17p11	isochr17q
LLGL1	-0.730107	7.59294e-24	chr17p11	isochr17q
ADPRM	-0.731425	7.26447e-24	chr17p13	isochr17q
CYB5D1	-0.737781	3.94353e-29	chr17p13	isochr17q
ZFP3	-0.739956	3.36064e-54	chr17p13	isochr17q
AURKB	-0.741422	6.61029e-09	chr17p13	isochr17q
RPL26	-0.744193	1.4752e-07	chr17p13	isochr17q
GID4	-0.747908	1.49546e-47	chr17p11	isochr17q
VPS53	-0.748835	2.27039e-43	chr17p13	isochr17q
PRPSAP2	-0.749762	1.36923e-48	chr17p11	isochr17q
ZSWIM7	-0.750526	8.3116e-39	chr17p12	isochr17q
SLC25A11	-0.752333	4.63928e-51	chr17p13	isochr17q
C17orf97	-0.755429	2.16412e-13	chr17p13	isochr17q
NT5M	-0.756913	8.27051e-27	chr17p11	isochr17q
FXR2	-0.757919	4.9095e-49	chr17p13	isochr17q
ALKBH5	-0.760496	9.15747e-47	chr17p11	isochr17q
SHPK	-0.762455	7.19693e-18	chr17p13	isochr17q
SPNS2	-0.762654	4.04523e-09	chr17p13	isochr17q
PIGL	-0.764041	1.95677e-23	chr17p11	isochr17q
EIF5A	-0.765687	3.23998e-31	chr17p13	isochr17q
METTL16	-0.766669	1.23364e-61	chr17p13	isochr17q
NUP88	-0.768086	1.25937e-63	chr17p13	isochr17q
MCUR1P1	-0.770255	1.94774e-06	chr17p13	isochr17q
HES7	-0.771129	2.1706e-06	chr17p13	isochr17q
SGSM2	-0.773358	2.41363e-34	chr17p13	isochr17q
RN7SL608P	-0.773912	2.82119e-12	chr17p13	isochr17q
TOP3A	-0.775174	8.42785e-33	chr17p11	isochr17q
HNRNPA1P16	-0.776329	5.77743e-29	chr17p13	isochr17q
CLUH	-0.776793	1.4155e-26	chr17p13	isochr17q
MYH10	-0.777676	4.03768e-42	chr17p13	isochr17q
SPAG7	-0.777846	1.42494e-57	chr17p13	isochr17q
MED11	-0.778434	5.60581e-47	chr17p13	isochr17q
NEURL4	-0.77907	5.26175e-24	chr17p13	isochr17q
PHF23	-0.788955	1.50687e-61	chr17p13	isochr17q
MYO1C	-0.790763	4.0846e-18	chr17p13	isochr17q
ANKFY1	-0.791938	2.6259e-45	chr17p13	isochr17q
TRIM16	-0.792074	1.39958e-37	chr17p12	isochr17q
SMYD4	-0.792716	1.60183e-32	chr17p13	isochr17q
DBIL5P	-0.792887	1.14859e-18	chr17p13	isochr17q
TBC1D26	-0.792915	5.38812e-08	chr17p12	isochr17q
COX10-AS1	-0.793347	2.80637e-50	chr17p12	isochr17q
MIEF2	-0.794837	8.67858e-39	chr17p11	isochr17q
TMEM107	-0.795111	1.22625e-28	chr17p13	isochr17q
ZBTB4	-0.79592	5.71342e-31	chr17p13	isochr17q
ZNF232	-0.796985	2.20932e-22	chr17p13	isochr17q
FLII	-0.797497	1.13335e-35	chr17p11	isochr17q
ELAC2	-0.798013	9.15747e-47	chr17p12	isochr17q
NDEL1	-0.798528	7.83213e-63	chr17p13	isochr17q
BORCS6	-0.800367	1.97774e-40	chr17p13	isochr17q
TRPV1	-0.800931	2.13713e-08	chr17p13	isochr17q
PSMB6	-0.803571	1.87961e-39	chr17p13	isochr17q
RNA5SP435	-0.805911	4.83396e-05	chr17p13	isochr17q
CENPV	-0.806221	9.14462e-33	chr17p11	isochr17q
COPS3	-0.806439	2.70222e-53	chr17p11	isochr17q
TRIM16L	-0.808133	1.39697e-31	chr17p11	isochr17q
RILP	-0.808898	5.61062e-17	chr17p13	isochr17q
TVP23C	-0.809273	3.67403e-10	chr17p12	isochr17q
CTDNEP1	-0.810396	4.34527e-42	chr17p13	isochr17q
TMEM88	-0.813333	2.44617e-19	chr17p13	isochr17q
SRR	-0.813759	1.45605e-38	chr17p13	isochr17q
TRPV3	-0.815786	3.63709e-11	chr17p13	isochr17q
MIS12	-0.819421	2.08021e-60	chr17p13	isochr17q
MED9	-0.819859	4.05402e-62	chr17p11	isochr17q
ZNF286B	-0.820689	1.53508e-22	chr17p11	isochr17q
ZNF286A	-0.822133	2.36939e-27	chr17p12	isochr17q
ZNF594	-0.824219	6.40456e-46	chr17p13	isochr17q
POLR2A	-0.826162	1.5592e-33	chr17p13	isochr17q
MIR324	-0.82627	4.23937e-06	chr17p13	isochr17q
NLGN2	-0.82856	4.47306e-24	chr17p13	isochr17q
PFAS	-0.828574	7.84462e-36	chr17p13	isochr17q
MPDU1	-0.82867	9.82706e-52	chr17p13	isochr17q
RFLNB	-0.831012	6.63069e-12	chr17p13	isochr17q
WDR81	-0.831375	4.97004e-25	chr17p13	isochr17q
PLSCR3	-0.833267	1.00776e-11	chr17p13	isochr17q
SCO1	-0.834562	2.6811e-66	chr17p13	isochr17q
ZNF232-AS1	-0.83564	3.59116e-20	chr17p13	isochr17q
ZNF624	-0.838778	1.43668e-32	chr17p11	isochr17q
MRM3	-0.841042	4.50543e-72	chr17p13	isochr17q
RAI1	-0.846001	4.26098e-23	chr17p11	isochr17q
TMEM220-AS1	-0.849687	3.01839e-19	chr17p13	isochr17q
CAMTA2	-0.854788	9.15747e-47	chr17p13	isochr17q
GLOD4	-0.855863	1.25699e-71	chr17p13	isochr17q
TIMM22	-0.856231	5.51289e-81	chr17p13	isochr17q
ELP5	-0.857464	7.17906e-76	chr17p13	isochr17q
COX10	-0.859006	3.10799e-74	chr17p12	isochr17q
DVL2	-0.861643	9.75997e-47	chr17p13	isochr17q
TNFSF13	-0.861769	1.15091e-14	chr17p13	isochr17q
ENO3	-0.867571	1.8324e-15	chr17p13	isochr17q
KDM6B	-0.868844	1.51599e-41	chr17p13	isochr17q
NCOR1	-0.871137	1.0167e-45	chr17p11	isochr17q
PAFAH1B1	-0.871776	8.1584e-75	chr17p13	isochr17q
KCTD11	-0.873983	1.73252e-19	chr17p13	isochr17q
LINC02091	-0.875705	0.000177439	chr17p13	isochr17q
TRAPPC1	-0.876978	1.88933e-38	chr17p13	isochr17q
NAA38	-0.87708	4.82488e-26	chr17p13	isochr17q
RN7SL775P	-0.878035	9.71276e-08	chr17p11	isochr17q
ATP1B2	-0.881534	2.66892e-14	chr17p13	isochr17q
HOXB7	-0.883942	0.000352821	chr17q21	isochr17q
EIF4A1	-0.884234	3.82835e-22	chr17p13	isochr17q
GEMIN4	-0.885846	2.19698e-34	chr17p13	isochr17q
DHX33	-0.88607	1.65876e-45	chr17p13	isochr17q
RPAIN	-0.887603	7.87012e-94	chr17p13	isochr17q
TAX1BP3	-0.887674	3.15198e-13	chr17p13	isochr17q
PRPF8	-0.888708	5.71843e-49	chr17p13	isochr17q
MIR3183	-0.88943	0.000220758	chr17p13	isochr17q
KIAA0753	-0.890624	2.72169e-65	chr17p13	isochr17q
RNU6-767P	-0.890727	3.64688e-05	chr17p11	isochr17q
PITPNM3	-0.890936	2.60175e-07	chr17p13	isochr17q
TOM1L2	-0.890946	7.72559e-30	chr17p11	isochr17q
CTC1	-0.892357	5.53725e-32	chr17p13	isochr17q
CTNS	-0.893654	4.51303e-60	chr17p13	isochr17q
ZZEF1	-0.894296	8.95476e-38	chr17p13	isochr17q
INPP5K	-0.897269	8.12879e-42	chr17p13	isochr17q
UBE2G1	-0.89736	8.72165e-79	chr17p13	isochr17q
GPS2	-0.900566	6.10743e-39	chr17p13	isochr17q
YWHAE	-0.901107	2.50014e-86	chr17p13	isochr17q
PLD6	-0.903984	2.74327e-17	chr17p11	isochr17q
PELP1	-0.904405	1.53913e-81	chr17p13	isochr17q
CRK	-0.905589	4.72777e-87	chr17p13	isochr17q
RNASEK	-0.909913	4.13095e-43	chr17p13	isochr17q
KRT222	-0.910131	0.000161125	chr17q21	isochr17q
RNF167	-0.917438	1.00058e-84	chr17p13	isochr17q
TSR1	-0.918836	5.28775e-100	chr17p13	isochr17q
RABEP1	-0.919763	3.4e-83	chr17p13	isochr17q
CDRT4	-0.919772	3.5887e-11	chr17p12	isochr17q
ITGAE	-0.922943	1.47673e-47	chr17p13	isochr17q
CCDC92B	-0.923894	6.10632e-33	chr17p13	isochr17q
WRAP53	-0.924944	6.41124e-61	chr17p13	isochr17q
C1QBP	-0.929143	2.68302e-43	chr17p13	isochr17q
LINC00324	-0.929189	9.78471e-27	chr17p13	isochr17q
MAP2K4	-0.936263	9.40823e-69	chr17p12	isochr17q
WSCD1	-0.940194	2.82118e-11	chr17p13	isochr17q
MYBBP1A	-0.940234	3.40349e-41	chr17p13	isochr17q
RANGRF	-0.943106	1.74831e-38	chr17p13	isochr17q
DERL2	-0.946226	1.47553e-95	chr17p13	isochr17q
GABARAP	-0.946508	3.28644e-24	chr17p13	isochr17q
SENP3	-0.949679	2.92506e-81	chr17p13	isochr17q
SOX15	-0.950087	2.86289e-10	chr17p13	isochr17q
RAP1GAP2	-0.953602	2.5937e-24	chr17p13	isochr17q
SMG6	-0.959293	2.58088e-77	chr17p13	isochr17q
ZNF750	-0.961229	1.55799e-05	chr17q25	isochr17q
CNTROB	-0.966178	4.0621e-69	chr17p13	isochr17q
C17orf49	-0.968911	9.60437e-44	chr17p13	isochr17q
RYKP1	-0.969482	0.000193499	chr17p13	isochr17q
TMEM220	-0.974305	4.67153e-23	chr17p13	isochr17q
MINK1	-0.975595	1.07647e-41	chr17p13	isochr17q
ABCC3	-0.97654	8.02706e-06	chr17q21	isochr17q
DPH1	-0.980318	8.21412e-35	chr17p13	isochr17q
ZNF18	-0.986767	1.3904e-89	chr17p12	isochr17q
ACADVL	-0.990061	4.20796e-41	chr17p13	isochr17q
VAMP2	-0.990617	1.092e-40	chr17p13	isochr17q
TTLL6	-0.994884	1.82047e-05	chr17q21	isochr17q
SERPINF2	-1.00113	1.75875e-15	chr17p13	isochr17q
DRC3	-1.00117	1.46265e-21	chr17p11	isochr17q
SERPINF1	-1.00332	2.22923e-05	chr17p13	isochr17q
PER1	-1.01252	1.40503e-20	chr17p13	isochr17q
TBC1D28	-1.02085	9.7146e-07	chr17p11	isochr17q
TTC19	-1.02196	4.39703e-101	chr17p12	isochr17q
RNU7-43P	-1.02337	4.25731e-05	chr17p13	isochr17q
RPH3AL	-1.02694	1.09505e-11	chr17p13	isochr17q
CCDC144B	-1.02995	3.82713e-10	chr17p11	isochr17q
FGF11	-1.03534	1.14175e-11	chr17p13	isochr17q
MYO15A	-1.03679	3.14166e-12	chr17p11	isochr17q
SPEM1	-1.03755	3.46395e-06	chr17p13	isochr17q
SREBF1	-1.03789	1.62884e-28	chr17p11	isochr17q
AANAT	-1.04267	7.5377e-07	chr17q25	isochr17q
KCNAB3	-1.05304	1.19964e-22	chr17p13	isochr17q
NCBP3	-1.0573	7.32603e-86	chr17p13	isochr17q
HOXB2	-1.05844	0.0005608	chr17q21	isochr17q
BRI3P3	-1.0674	2.50867e-10	chr17p11	isochr17q
FAM106A	-1.10044	9.16694e-07	chr17p11	isochr17q
DLG4	-1.10856	7.85097e-34	chr17p13	isochr17q
RNF227	-1.1096	1.59299e-68	chr17p13	isochr17q
MAGOH2P	-1.1305	1.41537e-14	chr17p13	isochr17q
MFAP4	-1.13478	3.93247e-06	chr17p11	isochr17q
USP32P2	-1.14121	2.94658e-06	chr17p11	isochr17q
DOC2B	-1.1449	1.03558e-08	chr17p13	isochr17q
ARHGAP44	-1.17199	1.87825e-29	chr17p12	isochr17q
PITPNA	-1.1803	3.31685e-86	chr17p13	isochr17q
TEKT3	-1.20091	2.79887e-18	chr17p12	isochr17q
CAMKK1	-1.20746	4.11894e-43	chr17p13	isochr17q
EFNB3	-1.22309	2.80385e-35	chr17p13	isochr17q
SPEM2	-1.22375	1.81301e-11	chr17p13	isochr17q
ABR	-1.22485	1.12133e-30	chr17p13	isochr17q
HS3ST3A1	-1.23277	2.65677e-07	chr17p12	isochr17q
CHRNB1	-1.24202	8.38517e-36	chr17p13	isochr17q
CHRNE	-1.24476	2.65362e-12	chr17p13	isochr17q
NXN	-1.2495	4.70769e-43	chr17p13	isochr17q
RAI1-AS1	-1.25091	0.000475215	chr17p11	isochr17q
KIF19	-1.25587	9.16546e-07	chr17q25	isochr17q
OR3A2	-1.25653	6.03694e-05	chr17p13	isochr17q
TMEM95	-1.25868	2.98457e-07	chr17p13	isochr17q
DNAH9	-1.26389	3.41453e-12	chr17p12	isochr17q
FAM83G	-1.27065	9.02114e-11	chr17p11	isochr17q
SMCR2	-1.27928	2.71391e-23	chr17p11	isochr17q
FBXW10	-1.28407	1.33985e-16	chr17p11	isochr17q
GPR142	-1.2901	0.00088426	chr17q25	isochr17q
VMO1	-1.36819	6.90236e-22	chr17p13	isochr17q
RCVRN	-1.39702	0.000148588	chr17p13	isochr17q
LGALS9DP	-1.40916	6.40251e-06	chr17q11	isochr17q
RASD1	-1.41173	4.1326e-21	chr17p11	isochr17q
ASGR1	-1.42054	7.15341e-21	chr17p13	isochr17q
SMTNL2	-1.44003	1.51474e-12	chr17p13	isochr17q
KRT17P2	-1.48335	5.72828e-06	chr17p11	isochr17q
SMCR5	-1.48705	4.2259e-14	chr17p11	isochr17q
RPL29P2	-1.51494	1.29792e-11	chr17p13	isochr17q
LRRC75A	-1.54018	2.19086e-24	chr17p11	isochr17q
RPL22P21	-1.55093	1.73614e-10	chr17p12	isochr17q
AIPL1	-1.55163	1.60118e-05	chr17p13	isochr17q
LINC01977	-1.60236	1.69028e-18	chr17q25	isochr17q
PNMT	-1.63821	6.09513e-12	chr17q12	isochr17q
GUCY2D	-1.64175	2.23135e-14	chr17p13	isochr17q
MYOCD	-1.68646	4.74303e-16	chr17p12	isochr17q
DNAH2	-1.70444	1.17705e-19	chr17p13	isochr17q
HS3ST3B1	-1.71983	1.18768e-14	chr17p12	isochr17q
LINC00670	-1.73493	1.26886e-13	chr17p12	isochr17q
WFIKKN2	-1.90686	9.8163e-13	chr17q21	isochr17q
TNK1	-1.94152	1.34801e-16	chr17p13	isochr17q
SPNS3	-2.01936	4.94999e-46	chr17p13	isochr17q
GLTPD2	-2.0318	7.27535e-11	chr17p13	isochr17q
RTN4RL1	-2.03507	5.78132e-22	chr17p13	isochr17q
SLC13A2	-2.10354	7.72065e-10	chr17q11	isochr17q
UTS2R	-2.16555	1.67916e-06	chr17q25	isochr17q
SHISA6	-2.17258	1.24354e-26	chr17p12	isochr17q
HOXB13	-2.20548	6.64603e-05	chr17q21	isochr17q
NTN1	-2.3535	1.11848e-28	chr17p13	isochr17q
KRT15	-2.36756	2.06307e-13	chr17q21	isochr17q
SP6	-2.41081	1.17997e-24	chr17q21	isochr17q
PYY	-2.44092	1.30404e-32	chr17q21	isochr17q
HOXB6	-2.52577	2.36172e-08	chr17q21	isochr17q
CDRT15P1	-2.55903	0.00024293	chr17p12	isochr17q
PRAC2	-3.14944	7.01303e-06	chr17q21	isochr17q
UBBP4	-3.42415	1.07671e-13	chr17p11	isochr17q
HOXB9	-3.47969	0.00026055	chr17q21	isochr17q
TRARG1	-5.06474	3.28878e-08	chr17p13	isochr17q

## Sheet: Extended Data Table 6b
Gene	Grp	log2FC	qval	Loci	Type	Cosmic	BISCUT TCGA
PDE6H	G34	-2.87993	3.19908e-34	12p	Amp	0	0
GSG1	G3	-4.64252	5.20939e-148	12p	Amp	0	1
GNB3	G3	-3.16129	1.20982e-145	12p	Amp	0	0
TRBV27	G3	-3.59769	1.05752e-105	7q	Amp	0	0
GNGT1	G3	-5.45291	3.60862e-99	7q	Amp	0	0
ARL4D	G34	-1.47545	3.67161e-30	17q	Amp	0	0
AANAT	G3	-3.72128	7.95903e-94	17q	Amp	0	0
ANO2	G34	-2.2354	3.54019e-34	12p	Amp	0	0
NLK	G34	-2.2	5.35488e-107	17q	Amp	0	0
FBRSL1	G3	-1.84083	1.18781e-59	12q	Amp	0	0
SSTR2	G34	-2.87406	1.16817e-67	17q	Amp	0	0
CRY1	G3	-1.49001	2.19825e-58	12q	Amp	0	0
WBP11	G34	-1.00003	2.7425e-60	12p	Amp	0	0
PDE6G	G3	-1.84277	4.87662e-52	17q	Amp	0	0
FSTL5	G34	-4.49395	2.21281e-39	4q	Amp	0	0
CACNA1G	G3	-3.25529	3.48652e-50	17q	Amp	0	1
SEZ6	G34	-3.15948	6.36977e-63	17q	Amp	0	0
TAC1	G34	-4.75296	1.70284e-53	7q	Amp	0	0
SMARCD3	G3	-1.80352	8.05458e-47	7q	Amp	0	0
NPTX1	G34	-2.6195	6.42007e-28	17q	Amp	0	0
SLC29A4	G34	-1.65347	1.15801e-36	7p	Amp	0	0
UNC119	G34	-3.10053	1.59979e-69	17q	Amp	0	0
GTF2IRD1	G34	-0.986643	4.6041e-34	7q	Amp	0	0
VTN	G3	-2.83541	4.53629e-44	17q	Amp	0	0
C7orf33	G34	-1.69841	4.36601e-32	7q	Amp	0	0
TIGD2	G34	-1.21683	2.15438e-50	4q	Amp	0	0
RHOT1	G34	-1.03789	6.05056e-58	17q	Amp	0	0
TBX21	G3	-1.74494	8.69423e-42	17q	Amp	0	0
C17orf80	G34	-1.03476	1.82515e-65	17q	Amp	0	0
LCORL	G34	-1.21709	1.94089e-38	4p	Amp	0	0
SLC13A4	G3	-2.54133	3.03155e-39	7q	Amp	0	0
C12orf73	G34	-0.987831	2.42791e-42	12q	Amp	0	0
TDG	G3	-1.16714	6.20873e-37	12q	Amp	0	0
MMD	G34	-1.42013	2.07933e-38	17q	Amp	0	0
ACLY	G34	-0.911447	3.48396e-38	17q	Amp	0	0
DYRK2	G3	-1.40449	9.77387e-35	12q	Amp	0	0
BICD1	G34	-1.85379	1.49649e-38	12p	Amp	0	0
RASGEF1B	G34	-1.81825	7.80564e-31	4q	Amp	0	0
PCLO	G34	-2.61954	1.74646e-38	7q	Amp	0	0
CNGA1	G3	-1.93367	1.4715e-33	4p	Amp	0	0
GPRIN3	G3	-2.03067	1.95908e-33	4q	Amp	0	0
CACNA1G-AS1	G3	-1.92282	3.66656e-33	17q	Amp	0	1
KCNA5	G34	-5.12843	9.1142e-78	12p	Amp	0	0
KCNH6	G3	-1.86543	8.8008e-32	17q	Amp	0	0
KCNJ2	G34	-2.33542	7.39319e-45	17q	Amp	0	1
TLK2	G34	-0.905538	2.41757e-55	17q	Amp	0	0
COIL	G34	-1.03684	7.27955e-65	17q	Amp	0	0
YPEL2	G34	-2.61584	8.18088e-133	17q	Amp	0	0
EPHB6	G3	-1.7311	6.0377e-30	7q	Amp	0	0
KANSL2	G3	-0.771134	1.39035e-29	12q	Amp	0	0
SRRM4	G34	-2.80063	2.74176e-36	12q	Amp	0	0
LRBA	G3	-1.18244	3.84481e-29	4q	Amp	0	0
RPRML	G34	-2.14563	1.63723e-27	17q	Amp	0	0
C12orf60	G34	-1.62221	1.07811e-72	12p	Amp	0	0
CACNA2D1	G34	-3.00115	8.59581e-45	7q	Amp	0	0
SCARB2	G34	-0.88254	2.82281e-33	4q	Amp	0	0
SMARCE1	G34	-0.810083	1.41106e-37	17q	Amp	1	0
SVOP	G34	-2.97452	3.84892e-48	12q	Amp	0	0
ASB8	G34	-0.61023	1.44431e-27	12q	Amp	0	0
RASA4	G3	-1.40491	1.78718e-27	7q	Amp	0	0
MLX	G3	-0.678112	2.64593e-27	17q	Amp	0	0
CHN2	G34	-3.57175	9.30061e-70	7p	Amp	0	0
PRMT8	G3	-1.94335	3.42251e-27	12p	Amp	0	0
MPP2	G34	-1.11484	6.86739e-31	17q	Amp	0	0
NAA25	G3	-0.813604	1.09081e-26	12q	Amp	0	0
CCNG2	G34	-1.43733	4.47433e-33	4q	Amp	0	0
AUTS2	G3	-1.87538	7.85042e-26	7q	Amp	0	0
ARHGAP9	G3	-1.52837	1.92281e-25	12q	Amp	0	0
RACGAP1	G34	-1.26787	5.50092e-31	12q	Amp	0	0
VEZF1	G34	-0.760594	1.11564e-29	17q	Amp	0	0
PPM1D	G34	-1.66257	6.23048e-72	17q	Amp	1	0
PTPRR	G34	-3.28757	3.66537e-59	12q	Amp	0	0
CCNI	G3	-0.753721	3.83475e-24	4q	Amp	0	0
SOCS7	G34	-2.00844	2.07754e-117	17q	Amp	0	0
COX11	G3	-0.680895	7.87847e-24	17q	Amp	0	0
RNF41	G34	-0.887358	1.62793e-28	12q	Amp	0	0
UBTF	G34	-1.31967	9.89218e-95	17q	Amp	0	0
SIRT4	G34	-1.64566	1.95903e-38	12q	Amp	0	0
GLT1D1	G3	-1.55265	2.69783e-23	12q	Amp	0	0
AKAP9	G34	-1.07566	7.21153e-35	7q	Amp	1	0
MAB21L2	G3	-3.50654	4.16286e-23	4q	Amp	0	0
HECTD4	G34	-1.15279	1.16395e-52	12q	Amp	0	0
PRSS12	G3	-2.71231	5.81922e-23	4q	Amp	0	0
CA4	G34	-5.00086	7.12599e-109	17q	Amp	0	0
CACNA2D4	G3	-0.868314	7.53199e-23	12p	Amp	0	0
GPC2	G34	-2.34456	8.50355e-59	7q	Amp	0	1
CBX1	G34	-1.3533	1.58368e-63	17q	Amp	0	0
FZD1	G3	-1.99213	1.03667e-22	7q	Amp	0	0
ACTL6B	G34	-4.24684	5.40256e-56	7q	Amp	0	1
CCDC43	G34	-0.7514	2.73351e-50	17q	Amp	0	0
KAT7	G3	-0.680779	1.84719e-22	17q	Amp	1	0
HEATR6	G34	-1.18973	4.01653e-71	17q	Amp	0	0
METTL14	G34	-0.731487	1.63865e-33	4q	Amp	0	0
GRK4	G34	-1.2483	7.31428e-50	4p	Amp	0	0
NPEPPS	G34	-1.06617	5.38609e-61	17q	Amp	0	0
MPP3	G34	-3.89329	3.75097e-147	17q	Amp	0	0
SUZ12	G34	-1.00223	3.6688e-54	17q	Amp	1	0
NDUFA4	G3	-0.674908	1.72418e-21	7p	Amp	0	0
PPP1CC	G3	-0.597673	2.09303e-21	12q	Amp	0	0
RUNDC3A	G34	-3.14333	1.94538e-51	17q	Amp	0	0
CNTNAP2	G34	-3.6791	2.60248e-48	7q	Amp	1	0
SEMA3A	G3	-2.20635	2.69044e-21	7q	Amp	0	0
ZNF736	G34	-0.947948	4.8126e-30	7q	Amp	0	0
ATP2B1	G34	-1.43615	2.97627e-36	12q	Amp	0	0
CDK5R1	G34	-3.36174	9.85039e-74	17q	Amp	0	0
FGD4	G34	-1.92214	1.2495e-44	12p	Amp	0	0
CCSER1	G34	-3.01242	1.88297e-43	4q	Amp	0	0
HNRNPA2B1	G3	-0.449594	3.6259e-20	7p	Amp	1	0
ZNF330	G3	-0.578445	3.80248e-20	4q	Amp	0	0
NECAP1	G34	-0.978972	4.06643e-48	12p	Amp	0	0
TUBD1	G34	-0.721152	7.32016e-33	17q	Amp	0	0
CBX3	G34	-0.935671	3.37999e-48	7p	Amp	0	0
IMPDH1	G3	-1.02125	8.93424e-20	7q	Amp	0	0
TBC1D9	G34	-1.81405	1.56381e-50	4q	Amp	0	0
ADCY1	G34	-3.32216	1.6364e-73	7p	Amp	0	0
DDX55	G3	-0.85854	1.24603e-19	12q	Amp	0	0
ZNF398	G34	-0.948058	6.96884e-52	7q	Amp	0	0
NEUROD2	G34	-3.63033	5.7983e-145	17q	Amp	0	0
ZFP42	G3	-1.56124	2.6232e-19	4q	Amp	0	0
DGKB	G3	-2.24583	3.31368e-19	7p	Amp	0	0
C17orf75	G34	-1.12508	3.11899e-31	17q	Amp	0	0
INTS12	G3	-0.513237	7.16111e-19	4q	Amp	0	0
MED13	G34	-0.777992	2.8664e-66	17q	Amp	0	0
ART3	G3	-2.14517	8.52467e-19	4q	Amp	0	0
NDUFA9	G3	-0.465884	9.03806e-19	12p	Amp	0	0
YEATS4	G34	-1.12143	3.264e-34	12q	Amp	0	1
LMOD2	G3	-1.93059	1.60372e-18	7q	Amp	0	0
KCNJ2-AS1	G34	-2.33094	6.92277e-55	17q	Amp	0	1
AGAP3	G3	-0.680696	3.39203e-18	7q	Amp	0	0
PHF14	G3	-0.722975	4.00948e-18	7p	Amp	0	0
CAND1	G34	-0.869692	2.08261e-43	12q	Amp	0	0
STX1A	G3	-1.23514	5.76134e-18	7q	Amp	0	0
NUP54	G3	-0.567003	7.08229e-18	4q	Amp	0	0
GATC	G3	-0.547529	7.33283e-18	12q	Amp	0	0
AVL9	G34	-0.961272	5.01325e-45	7p	Amp	0	0
SNRNP35	G34	-0.623807	3.17359e-29	12q	Amp	0	0
FKBP4	G3	-0.811978	1.21202e-17	12p	Amp	0	0
USP30	G34	-1.00145	5.78435e-57	12q	Amp	0	0
AACS	G34	-0.849261	4.22344e-31	12q	Amp	0	0
NOP14	G3	-0.693877	1.81606e-17	4p	Amp	0	0
PYY	G3	-1.08955	2.18422e-17	17q	Amp	0	0
NT5C3B	G34	-0.805063	4.45855e-29	17q	Amp	0	0
DGKE	G34	-2.15062	5.71878e-56	17q	Amp	0	0
RSBN1L	G34	-0.822192	8.84561e-31	7q	Amp	0	0
CLGN	G34	-2.64159	2.30414e-28	4q	Amp	0	0
RSAD1	G3	-0.593391	3.48435e-17	17q	Amp	0	1
FOXN4	G34	-1.52918	1.26492e-28	12q	Amp	0	0
FAM200A	G34	-1.02057	1.64829e-49	7q	Amp	0	1
UBE3C	G3	-0.550433	5.06448e-17	7q	Amp	0	0
ELMOD2	G3	-0.600911	5.30393e-17	4q	Amp	0	0
OCIAD2	G34	-1.55406	1.18922e-27	4p	Amp	0	0
NXPH4	G3	-0.927653	7.61074e-17	12q	Amp	0	0
MBTD1	G34	-1.13928	1.09715e-39	17q	Amp	0	0
ARID2	G3	-0.702346	9.94983e-17	12q	Amp	1	0
KANSL1	G34	-0.676867	5.45204e-40	17q	Amp	0	0
SUMO2	G34	-0.6084	1.35151e-35	17q	Amp	0	0
UBE2O	G34	-0.924509	9.69772e-35	17q	Amp	0	0
PPM1E	G34	-2.52733	2.80137e-34	17q	Amp	0	0
PAXIP1	G3	-0.72778	1.43873e-16	7q	Amp	0	0
ERN1	G3	-0.948153	2.31156e-16	17q	Amp	0	0
MAGI2-AS3	G3	-1.08963	3.56432e-16	7q	Amp	0	0
SKA2	G34	-1.26208	2.57294e-65	17q	Amp	0	0
NELFA	G3	-0.459772	5.55604e-16	4p	Amp	0	0
TSPAN9	G3	-0.872324	5.94931e-16	12p	Amp	0	0
FAM149A	G3	-1.56477	6.12501e-16	4q	Amp	0	0
SETD7	G3	-0.992616	6.51019e-16	4q	Amp	0	0
NOL11	G3	-0.653636	6.83054e-16	17q	Amp	0	0
RBFOX3	G34	-3.28468	1.14304e-45	17q	Amp	0	0
TMEM199	G34	-0.823952	9.85686e-76	17q	Amp	0	0
YWHAG	G34	-0.844712	6.01563e-47	7q	Amp	0	0
HMGB2	G3	-0.930122	8.90233e-16	4q	Amp	0	0
POM121C	G3	-0.528307	9.44431e-16	7q	Amp	0	0
PGRMC2	G34	-1.66854	4.18811e-103	4q	Amp	0	0
PPFIA2	G3	-1.80389	1.06045e-15	12q	Amp	0	0
NME1	G3	-0.83294	1.30407e-15	17q	Amp	0	0
TBKBP1	G3	-0.778795	1.36337e-15	17q	Amp	0	0
CABS1	G3	-1.1677	1.58608e-15	4q	Amp	0	0
ANKRD50	G34	-1.03489	4.76057e-30	4q	Amp	0	0
ENO2	G3	-1.57069	1.77323e-15	12p	Amp	0	0
FBXL20	G34	-0.899208	2.86311e-63	17q	Amp	0	0
SARM1	G3	-0.919206	2.80084e-15	17q	Amp	0	0
SPATA5	G3	-0.559545	3.86369e-15	4q	Amp	0	0
DDX52	G34	-0.991108	8.10244e-51	17q	Amp	0	0
RELN	G34	-4.27445	1.61039e-38	7q	Amp	0	0
MYL6B	G3	-0.8019	4.62287e-15	12q	Amp	0	0
ORC5	G3	-0.532788	5.07673e-15	7q	Amp	0	0
LIN54	G34	-0.728136	3.21727e-29	4q	Amp	0	0
PTGES3L-AARSD1	G34	-0.769199	1.58375e-28	17q	Amp	0	0
SMG8	G34	-0.784647	7.72609e-45	17q	Amp	0	0
ZNF92	G34	-1.4298	1.41221e-66	7q	Amp	0	0
UNK	G3	-0.728341	8.40936e-15	17q	Amp	0	0
SND1	G3	-0.598587	8.78377e-15	7q	Amp	1	0
ZNF138	G34	-1.08623	6.61614e-45	7q	Amp	0	0
MED1	G34	-0.685397	4.01614e-37	17q	Amp	0	0
ZNF891	G3	-0.855172	1.24199e-14	12q	Amp	0	0
TIMELESS	G3	-1.22947	1.2511e-14	12q	Amp	0	0
NUDT4	G34	-1.34937	1.51374e-44	12q	Amp	0	0
CISD2	G3	-0.537145	1.76977e-14	4q	Amp	0	0
TEX2	G34	-0.920253	1.27013e-33	17q	Amp	0	0
ASNS	G3	-0.989477	1.91394e-14	7q	Amp	0	0
SORBS2	G3	-1.82188	2.07887e-14	4q	Amp	0	0
MUC8	G3	-1.00622	2.18637e-14	12q	Amp	0	0
KCNIP4	G34	-3.30874	5.55522e-61	4p	Amp	0	0
SLC16A6	G34	-1.35696	6.48772e-27	17q	Amp	0	0
LHX1	G34	-5.45436	1.98764e-97	17q	Amp	0	0
AKAP1	G3	-0.577794	3.33065e-14	17q	Amp	0	0
RP9	G3	-0.561362	3.42261e-14	7p	Amp	0	0
RAB33B	G34	-0.972583	1.62183e-32	4q	Amp	0	0
GTF2I	G34	-0.647951	2.59806e-44	7q	Amp	0	0
MLLT6	G34	-0.904334	6.33902e-31	17q	Amp	1	0
ADAM1A	G3	-0.88361	4.05189e-14	12q	Amp	0	0
DENND5B	G34	-1.74752	6.75669e-43	12p	Amp	0	0
CXXC4	G34	-2.25783	1.33699e-39	4q	Amp	0	0
CAMK2B	G3	-1.61683	6.08015e-14	7p	Amp	0	0
ANKRD33	G3	-0.978017	8.91954e-14	12q	Amp	0	0
LIG3	G34	-0.947432	2.66387e-38	17q	Amp	0	0
NKIRAS2	G34	-1.22366	2.18435e-46	17q	Amp	0	0
TEFM	G34	-0.704492	3.28561e-36	17q	Amp	0	0
CASD1	G34	-1.44886	4.65968e-67	7q	Amp	0	0
PEX1	G3	-0.654215	1.1767e-13	7q	Amp	0	0
SRSF1	G3	-0.426366	1.19454e-13	17q	Amp	0	0
TECPR1	G3	-0.691685	1.2253e-13	7q	Amp	0	0
PTMS	G3	-0.754414	1.27489e-13	12p	Amp	0	0
ZACN	G3	-1.01449	1.72849e-13	17q	Amp	0	0
RINT1	G3	-0.503421	1.85372e-13	7q	Amp	0	0
OAT	G3	1.44105	1.2607e-55	10q	Del	0	0
PLEKHA2	G3	2.30141	2.19357e-55	8p	Del	0	0
CCND1	G34	4.18145	7.31006e-69	11q	Del	1	0
YAP1	G34	3.4348	3.5153e-69	11q	Del	0	0
CD81	G34	1.41761	4.10055e-63	11p	Del	0	0
ATL3	G3	1.43037	1.11156e-35	11q	Del	0	0
PCGF5	G34	1.9664	3.98748e-35	10q	Del	0	0
HIPK3	G3	1.20972	9.10528e-35	11p	Del	0	0
IFIT5	G3	1.12438	6.08202e-34	10q	Del	0	0
MSANTD4	G3	1.15884	2.58098e-33	11q	Del	0	0
ABLIM1	G3	1.84407	4.58365e-33	10q	Del	0	0
DOCK1	G34	1.69662	2.59145e-58	10q	Del	0	0
CASP7	G34	2.01726	2.79516e-69	10q	Del	0	0
PDLIM2	G34	1.19869	5.37464e-30	8p	Del	0	0
CHST15	G34	1.95132	6.78367e-39	10q	Del	0	0
PMP22	G34	2.41788	1.99563e-48	17p	Del	0	0
PSD3	G3	1.80877	4.53428e-29	8p	Del	0	0
SFMBT2	G3	1.8748	7.66074e-29	10p	Del	0	0
KIF1C	G34	1.91558	3.04436e-52	17p	Del	0	0
FAS	G34	1.91278	2.64488e-32	10q	Del	1	0
ANKFY1	G3	1.04296	5.52754e-28	17p	Del	0	0
TRIM34	G3	1.65998	1.61796e-27	11p	Del	0	0
HK1	G3	0.923451	2.81549e-27	10q	Del	0	0
FADS3	G3	1.09557	1.02102e-26	11q	Del	0	0
ARHGEF10	G34	1.55337	2.83064e-54	8p	Del	1	0
WBP1L	G3	0.869757	1.83207e-26	10q	Del	0	0
CPT1A	G34	1.93736	1.44236e-38	11q	Del	0	0
CSGALNACT1	G34	2.37631	6.28775e-33	8p	Del	0	0
AHNAK	G34	2.12179	1.2816e-48	11q	Del	0	0
INPPL1	G34	1.68124	1.87474e-58	11q	Del	0	1
LIPA	G3	1.14628	1.11582e-24	10q	Del	0	0
TRIM22	G34	1.84088	9.01647e-29	11p	Del	0	0
FGFR1	G3	1.39721	1.95217e-24	8p	Del	1	0
IFIT2	G3	1.78354	3.03046e-24	10q	Del	0	0
NAV2	G34	2.26162	5.50674e-38	11p	Del	0	0
SORBS3	G34	1.35559	2.30459e-40	8p	Del	0	0
EFEMP2	G3	1.38706	1.37024e-23	11q	Del	0	0
NEAT1	G34	2.10524	1.03132e-34	11q	Del	0	0
CTNND1	G34	1.65138	2.45939e-60	11q	Del	1	0
TRIM5	G34	1.5557	6.66981e-37	11p	Del	0	0
LPXN	G3	1.00538	4.611e-23	11q	Del	0	0
TACC1	G3	1.10022	1.91571e-22	8p	Del	0	0
ARHGAP1	G3	0.703331	2.13506e-22	11p	Del	0	0
ZHX2	G3	1.25071	3.02831e-22	8q	Del	0	0
CACUL1	G3	0.589451	4.26833e-22	10q	Del	0	0
LYN	G3	1.50103	7.17052e-22	8q	Del	1	0
KCTD11	G3	1.56793	7.59262e-22	17p	Del	0	0
SC5D	G3	0.863549	2.06701e-21	11q	Del	0	0
DOCK5	G34	2.19437	3.05557e-41	8p	Del	0	0
TCTN3	G34	0.963615	4.37807e-43	10q	Del	0	0
RHOG	G34	1.11041	4.09334e-41	11p	Del	0	0
PRCP	G3	1.19154	1.48687e-20	11q	Del	0	0
CASP1	G34	1.40394	5.20886e-27	11q	Del	0	0
PPP1R3B	G34	1.79384	3.31751e-38	8p	Del	0	0
CHST3	G3	1.46831	5.01182e-20	10q	Del	0	0
PALD1	G3	1.22537	5.92033e-20	10q	Del	0	0
TACC2	G3	1.45886	6.08125e-20	10q	Del	0	0
FAM111A	G3	1.22216	6.81579e-20	11q	Del	0	0
SDCBP	G34	0.846725	4.39011e-36	8q	Del	0	0
SIDT2	G34	0.948203	7.84397e-35	11q	Del	0	0
TRPS1	G3	1.58657	2.5738e-19	8q	Del	0	0
CALHM2	G34	1.34784	1.11697e-36	10q	Del	0	0
FRMD8	G3	0.860688	3.8859e-19	11q	Del	0	0
STAMBPL1	G3	1.60389	5.37334e-19	10q	Del	0	0
IFIT3	G34	1.96711	4.81115e-28	10q	Del	0	0
PHLDB1	G34	1.08932	4.63434e-30	11q	Del	0	0
PPP1R3C	G3	1.72691	1.08719e-18	10q	Del	0	0
BBIP1	G3	0.644701	1.20184e-18	10q	Del	0	0
TMEM109	G34	1.24723	1.23182e-50	11q	Del	0	0
CD82	G3	1.86072	1.54363e-18	11p	Del	0	0
NRP1	G3	1.47845	1.77539e-18	10p	Del	0	0
DTX4	G3	1.35915	3.73708e-18	11q	Del	0	0
FLCN	G3	0.705824	4.72104e-18	17p	Del	1	0
TAX1BP3	G34	1.57433	1.41589e-63	17p	Del	0	0
HTATIP2	G34	1.54762	1.9593e-28	11p	Del	0	0
CD59	G3	1.15824	5.29828e-18	11p	Del	0	0
FTH1	G3	0.551277	6.5847e-18	11q	Del	0	0
HSPA12A	G3	1.51344	8.19188e-18	10q	Del	0	0
FLI1	G3	1.52002	9.06581e-18	11q	Del	1	0
CCDC89	G3	1.68879	9.31639e-18	11q	Del	0	0
IFIT1	G3	1.94149	1.25623e-17	10q	Del	0	0
DKK3	G3	1.70817	1.26556e-17	11p	Del	0	0
ANXA7	G3	0.650235	1.47288e-17	10q	Del	0	0
ADD3	G3	1.05363	1.76448e-17	10q	Del	0	0
VIM	G34	2.12681	1.03875e-95	10p	Del	0	0
LTBP3	G3	1.15131	2.52024e-17	11q	Del	0	0
FXYD6	G3	1.63877	2.53037e-17	11q	Del	0	0
PLXDC2	G3	1.30119	2.8799e-17	10p	Del	0	0
FAT3	G3	2.12828	2.95394e-17	11q	Del	1	0
ALOX5	G3	1.73904	3.48494e-17	10q	Del	0	0
SORBS1	G3	2.12969	4.2444e-17	10q	Del	0	0
WDR81	G3	0.758175	4.27998e-17	17p	Del	0	0
UBASH3B	G3	1.61305	4.80897e-17	11q	Del	0	0
TNFSF13	G3	1.14302	5.25385e-17	17p	Del	0	0
IL18	G3	1.76604	6.62541e-17	11q	Del	0	0
CARD16	G34	1.60159	5.12444e-27	11q	Del	0	0
SCUBE2	G3	2.13322	1.34444e-16	11p	Del	0	0
KCNQ1	G34	1.31746	6.63984e-38	11p	Del	0	0
VSTM4	G3	0.989752	1.62806e-16	10q	Del	0	0
TM9SF3	G3	0.748832	1.68546e-16	10q	Del	0	0
REXO2	G34	1.44436	7.07271e-67	11q	Del	0	0
XAF1	G3	1.43453	2.14536e-16	17p	Del	0	0
STX8	G34	1.01561	3.40348e-58	17p	Del	0	0
RGS10	G34	1.74971	7.31368e-41	10q	Del	0	0
ZCCHC24	G3	1.75785	2.52282e-16	10q	Del	0	0
ANXA11	G34	1.90557	8.63004e-50	10q	Del	0	0
MYOF	G34	1.96523	5.01746e-32	10q	Del	0	0
PDGFRL	G3	1.82957	3.12251e-16	8p	Del	0	0
CXCL16	G3	1.44269	3.97571e-16	17p	Del	0	0
CYB561A3	G34	1.02179	3.55515e-31	11q	Del	0	0
SLC3A2	G3	0.826971	4.90093e-16	11q	Del	0	0
TMEM71	G3	1.77338	4.95502e-16	8q	Del	0	0
TPP1	G34	1.41698	2.39713e-39	11p	Del	0	0
TMEM9B	G3	0.843421	6.25033e-16	11p	Del	0	0
BIRC3	G3	1.68868	6.25318e-16	11q	Del	1	0
ARHGEF17	G3	1.12371	8.25483e-16	11q	Del	0	1
VCL	G34	2.03185	1.3882e-80	10q	Del	0	0
SCN4B	G3	1.96161	9.74039e-16	11q	Del	0	0
TMEM134	G34	0.921764	6.27802e-41	11q	Del	0	1
TNFRSF10B	G34	2.13573	5.24294e-46	8p	Del	0	1
NTN1	G34	2.13591	1.3971e-28	17p	Del	0	0
ABTB2	G3	1.10344	1.97191e-15	11p	Del	0	1
LY96	G3	1.65933	2.14541e-15	8q	Del	0	0
KIF13B	G3	0.816903	2.43695e-15	8p	Del	0	0
SORL1	G3	1.91561	2.85654e-15	11q	Del	0	0
FIBIN	G3	1.98386	3.06305e-15	11p	Del	0	0
ADAM9	G34	1.46023	3.5347e-35	8p	Del	0	0
TMEM179B	G3	0.725325	3.40072e-15	11q	Del	0	0
TNFSF12	G3	1.3627	3.82437e-15	17p	Del	0	0
AMPD3	G34	1.73521	1.11487e-33	11p	Del	0	0
AMOTL1	G3	0.715179	5.22873e-15	11q	Del	0	0
IFITM2	G34	1.71273	2.70401e-33	11p	Del	0	0
PFKFB3	G3	1.28569	7.09338e-15	10p	Del	0	0
MS4A7	G3	1.39403	8.53515e-15	11q	Del	0	0
CPQ	G3	1.41886	1.21359e-14	8q	Del	0	0
GRK5	G3	1.15312	1.31738e-14	10q	Del	0	0
UBE2L6	G3	0.78472	1.45057e-14	11q	Del	0	0
NCR3LG1	G3	1.29828	1.47569e-14	11p	Del	0	0
TRIM6	G3	1.36002	1.82662e-14	11p	Del	0	0
NAT1	G34	1.47007	2.10196e-38	8p	Del	0	0
AFAP1L2	G3	1.44125	2.21238e-14	10q	Del	0	0
MS4A6A	G3	1.24712	3.01712e-14	11q	Del	0	0
MYRF	G3	1.43744	3.58889e-14	11q	Del	0	0
LAYN	G34	1.41616	2.5342e-30	11q	Del	0	0
MAP2K3	G3	0.846745	3.87724e-14	17p	Del	0	0
PARVA	G3	0.920774	4.41969e-14	11p	Del	0	0
PPP3CC	G3	0.613487	5.17554e-14	8p	Del	0	0
P4HA1	G34	1.71794	3.47562e-57	10q	Del	0	0
PAMR1	G3	1.91523	6.80305e-14	11p	Del	0	1
CTNS	G34	0.889076	8.36479e-51	17p	Del	0	0
PLEC	G3	1.44599	8.73481e-14	8q	Del	1	0
BAMBI	G3	1.74519	1.00545e-13	10p	Del	0	0
SLC22A18	G34	2.04955	3.35689e-50	11p	Del	0	0
IL10RA	G3	0.976765	1.17229e-13	11q	Del	0	0
SNTB1	G3	1.27826	1.43766e-13	8q	Del	0	0
CTSB	G3	0.854403	1.72643e-13	8p	Del	0	0
KCNA1	G4	-5.41594	3.30721e-137	12p	Amp	0	0
GRM8	G4	-4.18002	4.18471e-99	7q	Amp	0	0
BAIAP2	G4	-2.06458	1.4417e-98	17q	Amp	0	0
RPH3A	G4	-3.57083	2.75057e-95	12q	Amp	0	0
CDK17	G4	-1.39995	1.57564e-92	12q	Amp	0	0
KRT222	G4	-3.45503	2.44479e-85	17q	Amp	0	0
KDM2B	G4	-1.43002	1.24763e-83	12q	Amp	0	0
EN2	G4	-4.57612	1.85669e-83	7q	Amp	0	0
ERC1	G4	-1.11246	1.69511e-81	12p	Amp	1	0
SYNRG	G4	-1.02456	2.02311e-71	17q	Amp	0	0
ENDOV	G4	-1.34662	4.73269e-70	17q	Amp	0	1
FHDC1	G4	-2.06844	1.73174e-67	4q	Amp	0	0
CASC3	G4	-0.926593	1.46302e-66	17q	Amp	0	0
WSB2	G4	-0.970894	3.5275e-65	12q	Amp	0	0
PDE1C	G4	-3.49721	3.64878e-65	7p	Amp	0	0
VSTM2A	G4	-5.23265	8.18444e-64	7p	Amp	0	0
DYNC1I1	G4	-2.96417	1.50011e-63	7q	Amp	0	0
PIP4K2B	G4	-1.04126	4.10015e-63	17q	Amp	0	0
FREM3	G4	-3.59683	1.31168e-62	4q	Amp	0	0
FAM220A	G4	-1.01243	1.37041e-62	7p	Amp	0	0
TAOK1	G4	-0.870843	3.42622e-62	17q	Amp	0	0
PURB	G4	-0.922611	3.23797e-61	7p	Amp	0	0
SP4	G4	-1.47058	1.09732e-59	7p	Amp	0	0
RPS6KB1	G4	-0.839222	2.92052e-59	17q	Amp	0	0
CNPY1	G4	-3.81241	5.90039e-59	7q	Amp	0	0
SMURF2	G4	-1.10881	9.4397e-59	17q	Amp	0	0
AQP5	G4	-1.9123	1.40992e-56	12q	Amp	0	0
SRPK2	G4	-0.984363	3.15497e-56	7q	Amp	0	0
APPBP2	G4	-0.93112	7.12919e-56	17q	Amp	0	0
NSF	G4	-1.34834	2.88377e-55	17q	Amp	0	0
SPAG9	G4	-1.28821	8.05629e-55	17q	Amp	0	1
RUNDC1	G4	-1.07902	1.01472e-54	17q	Amp	0	0
GOSR1	G4	-0.717609	1.86409e-54	17q	Amp	0	0
NARF	G4	-1.15048	3.29408e-54	17q	Amp	0	0
TCAM1P	G4	-2.43358	7.83416e-54	17q	Amp	0	0
RUNDC3B	G4	-3.14029	1.51463e-52	7q	Amp	0	0
TMTC2	G4	-2.38861	1.718e-51	12q	Amp	0	0
NOP14-AS1	G4	-2.15983	1.77696e-51	4p	Amp	0	0
FAM222B	G4	-0.916327	3.83283e-51	17q	Amp	0	0
CSRNP2	G4	-0.952116	6.10496e-51	12q	Amp	0	0
NTF3	G4	-2.95913	3.07044e-50	12p	Amp	0	0
RFC5	G4	-1.07628	8.49709e-50	12q	Amp	0	0
CISD3	G4	-1.03974	1.11592e-49	17q	Amp	0	0
ESYT2	G4	-1.34468	1.13154e-49	7q	Amp	0	0
PCGF3	G4	-1.10711	1.33301e-49	4p	Amp	0	0
MAML3	G4	-2.25469	2.50077e-49	4q	Amp	0	0
GDPD1	G4	-2.04184	1.2817e-48	17q	Amp	0	0
THAP2	G4	-1.57818	1.34523e-48	12q	Amp	0	0
PRKAR2B	G4	-2.17529	2.61863e-48	7q	Amp	0	0
CCDC62	G4	-1.01873	3.03456e-48	12q	Amp	0	0
SRCIN1	G4	-2.63119	3.27694e-48	17q	Amp	0	0
TRIM37	G4	-0.988423	1.64651e-47	17q	Amp	0	0
MRFAP1L1	G4	-0.655743	5.6855e-47	4p	Amp	0	0
POLDIP2	G4	-0.587244	1.46642e-46	17q	Amp	0	0
NRF1	G4	-0.600648	5.81527e-46	7q	Amp	0	0
THRA	G4	-1.54441	8.63757e-46	17q	Amp	0	0
AFAP1	G4	-1.58219	4.04548e-45	4p	Amp	0	0
PSMD12	G4	-0.875208	5.49771e-45	17q	Amp	0	0
TMEM132B	G4	-2.88328	6.50483e-45	12q	Amp	0	0
USP15	G4	-0.720392	1.69837e-44	12q	Amp	0	0
MSL1	G4	-0.855433	1.78409e-44	17q	Amp	0	0
KRAS	G4	-0.820319	2.80098e-44	12p	Amp	1	1
STOX2	G4	-2.10198	2.58274e-43	4q	Amp	0	0
PHC1	G4	-0.846219	6.16558e-43	12p	Amp	0	0
TNFAIP1	G4	-0.840265	9.18806e-43	17q	Amp	0	0
SPOP	G4	-0.765153	1.21864e-42	17q	Amp	1	0
LANCL2	G4	-1.18069	3.12686e-42	7p	Amp	0	0
DCAF7	G4	-0.848201	5.51465e-42	17q	Amp	0	0
INTS2	G4	-0.802365	5.78984e-42	17q	Amp	0	0
PLEKHA8	G4	-1.11568	1.29757e-41	7p	Amp	0	0
KMT2E	G4	-1.02655	2.59624e-41	7q	Amp	0	0
RADIL	G4	-1.47221	3.45115e-41	7p	Amp	0	0
CHRM2	G4	-1.90738	4.59068e-41	7q	Amp	0	0
G3BP2	G4	-0.693015	4.94996e-41	4q	Amp	0	0
PMS2	G4	-0.804072	5.03623e-41	7p	Amp	1	0
CRLF3	G4	-0.76814	6.1802e-41	17q	Amp	0	0
LMTK2	G4	-0.994562	1.12919e-40	7q	Amp	0	0
JUP	G4	-1.93653	2.36129e-40	17q	Amp	0	0
KLHL7	G4	-0.970682	3.62242e-40	7p	Amp	0	0
KCTD2	G4	-0.785354	5.29198e-40	17q	Amp	0	0
STAT5B	G4	-0.765267	5.65023e-40	17q	Amp	1	0
TMEM192	G4	-0.873735	8.29832e-40	4q	Amp	0	0
CLEC2L	G4	-1.74265	3.8822e-39	7q	Amp	0	0
ZNF680	G4	-1.06536	4.1356e-39	7q	Amp	0	0
SMIM14	G4	-1.11596	4.3241e-39	4p	Amp	0	0
NFE2L3	G4	-1.87055	2.41603e-38	7p	Amp	0	0
APAF1	G4	-0.905787	3.45481e-38	12q	Amp	0	0
AP1AR	G4	-0.938934	1.2828e-37	4q	Amp	0	0
THAP5	G4	-0.868979	2.51115e-37	7q	Amp	0	0
POU4F2	G4	-3.17446	1.47341e-36	4q	Amp	0	0
TBC1D30	G4	-2.19904	2.37953e-36	12q	Amp	0	0
POLR2B	G4	-0.585289	7.60609e-36	4q	Amp	0	0
ZNF3	G4	-0.911396	7.90728e-36	7q	Amp	0	1
ZNF830	G4	-0.701538	1.28994e-35	17q	Amp	0	0
NUFIP2	G4	-0.646745	1.48478e-35	17q	Amp	0	0
YTHDC1	G4	-0.468647	1.80396e-35	4q	Amp	0	0
SLC16A7	G4	-2.22453	2.81643e-35	12q	Amp	0	0
SLC30A9	G4	-0.604913	3.89781e-35	4p	Amp	0	0
BCL7A	G4	-1.399	9.76958e-35	12q	Amp	1	0
CDKN2AIP	G4	-0.735313	1.90448e-34	4q	Amp	0	0
ASB16-AS1	G4	-0.908133	3.1753e-34	17q	Amp	0	0
TSPAN5	G4	-1.62876	3.22569e-34	4q	Amp	0	0
USP32	G4	-0.770634	3.65121e-34	17q	Amp	0	0
SP2	G4	-0.558735	5.25112e-34	17q	Amp	0	0
USP42	G4	-0.697593	5.26054e-34	7p	Amp	0	0
CLIP1	G4	-0.867343	6.55073e-34	12q	Amp	1	0
C12orf65	G4	-0.825544	7.59396e-34	12q	Amp	0	0
SMAD1	G4	-0.989574	1.36297e-33	4q	Amp	0	0
DOCK4	G4	-1.54693	1.52854e-33	7q	Amp	0	0
BPGM	G4	-0.911723	2.81284e-33	7q	Amp	0	0
AMPH	G4	-1.94037	3.38656e-33	7p	Amp	0	0
RASSF8-AS1	G4	-1.75802	3.68002e-33	12p	Amp	0	1
MMAA	G4	-0.940018	4.1533e-33	4q	Amp	0	0
LRRC37BP1	G4	-0.688523	5.84078e-33	17q	Amp	0	0
BRAF	G4	-0.735839	6.72053e-33	7q	Amp	1	0
MMD2	G4	-1.53304	8.7583e-33	7p	Amp	0	0
CDKN1B	G4	-0.863127	1.84435e-32	12p	Amp	1	1
PSMD3	G4	-0.875206	2.08682e-32	17q	Amp	0	0
CSRP2	G4	-1.99012	2.10485e-32	12q	Amp	0	0
PTHLH	G4	-2.67324	2.42122e-32	12p	Amp	0	0
AATF	G4	-0.73636	4.49894e-32	17q	Amp	0	0
PMS2P4	G4	-1.67294	6.32228e-32	7q	Amp	0	0
C17orf58	G4	-0.933134	7.13556e-32	17q	Amp	0	0
ING4	G4	-0.675104	8.56486e-32	12p	Amp	0	0
ING3	G4	-0.732192	1.43999e-31	7q	Amp	0	0
METTL2B	G4	-0.895577	1.76065e-31	7q	Amp	0	0
COA3	G4	-0.574557	2.8285e-31	17q	Amp	0	0
HSD17B1	G4	-0.627976	3.76977e-31	17q	Amp	0	0
ACTR3B	G4	-1.52556	3.76977e-31	7q	Amp	0	0
RAB11FIP4	G4	-1.80487	5.1114e-31	17q	Amp	0	0
CBLL1	G4	-0.683853	6.48788e-31	7q	Amp	0	0
COG1	G4	-0.618887	1.19839e-30	17q	Amp	0	0
HCFC2	G4	-0.903916	1.44815e-30	12q	Amp	0	0
ATP6V0A1	G4	-0.789772	1.87376e-30	17q	Amp	0	0
FNIP2	G4	-0.954358	1.91059e-30	4q	Amp	0	0
KLHDC10	G4	-0.591919	2.24292e-30	7q	Amp	0	0
TLL1	G4	-1.46579	2.69906e-30	4q	Amp	0	0
DYNLL2	G4	-0.850048	3.67969e-30	17q	Amp	0	0
NFYB	G4	-0.702126	4.89243e-30	12q	Amp	0	0
SLC10A4	G4	-2.93543	1.0036e-29	4p	Amp	0	0
ANKRD13A	G4	-0.829852	1.03062e-29	12q	Amp	0	0
PSMC3IP	G4	-0.865634	1.08503e-29	17q	Amp	0	0
TMEM130	G4	-2.43409	1.14375e-29	7q	Amp	0	1
CLOCK	G4	-0.700569	1.19691e-29	4q	Amp	0	0
BRAP	G4	-0.558531	1.36536e-29	12q	Amp	0	0
BCAS3	G4	-0.662053	3.44276e-29	17q	Amp	0	0
FAM222A	G4	-1.70497	4.32116e-29	12q	Amp	0	0
PHTF2	G4	-0.834264	1.01462e-28	7q	Amp	0	0
CTBP1	G4	-0.515041	1.14909e-28	4p	Amp	0	0
ZNF827	G4	-1.03841	1.35824e-28	4q	Amp	0	0
ZNF117	G4	-0.951528	1.68457e-28	7q	Amp	0	0
CRMP1	G4	-2.18522	1.69024e-28	4p	Amp	0	0
FBXO21	G4	-0.64793	2.30083e-28	12q	Amp	0	0
PLA2G12A	G4	-0.699524	3.03796e-28	4q	Amp	0	0
RASSF8	G4	-1.59104	3.30469e-28	12p	Amp	0	1
ATP6V0A2	G4	-0.787577	4.42239e-28	12q	Amp	0	0
ITGA2B	G4	-1.17364	4.70384e-28	17q	Amp	0	0
MSI1	G4	-1.46074	4.90632e-28	12q	Amp	0	0
ZNF479	G4	-1.05168	1.0402e-27	7p	Amp	1	1
LMBR1	G4	-0.793097	1.29755e-27	7q	Amp	0	0
SPATS2	G4	-0.791171	1.92803e-27	12q	Amp	0	0
ARL16	G4	-0.678094	2.65836e-27	17q	Amp	0	0
GRIA2	G4	-4.01481	4.677e-27	4q	Amp	0	0
ZNF84	G4	-0.811969	5.09019e-27	12q	Amp	0	0
VPS37B	G4	-1.29878	6.6305e-27	12q	Amp	0	0
PSMD11	G4	-0.54384	8.57094e-27	17q	Amp	0	0
CNOT4	G4	-0.507054	1.17326e-26	7q	Amp	0	0
ANKS1B	G4	-2.25476	1.17326e-26	12q	Amp	0	0
CTTNBP2	G4	-2.52469	1.20977e-26	7q	Amp	0	0
TCF7L2	G4	3.03372	3.59959e-124	10q	Del	1	0
RANGRF	G4	1.53473	4.40492e-108	17p	Del	0	0
LAPTM4B	G4	2.08453	1.1642e-95	8q	Del	0	0
TMEM123	G4	2.18188	5.13201e-95	11q	Del	0	0
TOP1MT	G4	2.68819	2.64562e-90	8q	Del	0	0
SLC25A37	G4	2.10637	5.18501e-89	8p	Del	0	0
TRAM1	G4	1.29496	1.30139e-76	8q	Del	0	0
CCDC25	G4	1.08406	6.02799e-73	8p	Del	0	0
ITPRIP	G4	1.69257	2.43511e-65	10q	Del	0	0
EEF1D	G4	1.5053	1.34438e-61	8q	Del	0	0
DERL2	G4	1.14084	1.07579e-60	17p	Del	0	0
STK3	G4	1.75469	6.77754e-59	8q	Del	0	0
DHX33	G4	1.02861	4.30665e-52	17p	Del	0	0
PVT1	G4	1.94857	2.12302e-51	8q	Del	0	1
CDKN1C	G4	2.23247	4.5523e-50	11p	Del	0	0
TM2D2	G4	1.05884	8.21117e-50	8p	Del	0	0
VPS37C	G4	0.71769	8.32623e-50	11q	Del	0	0
SERPINH1	G4	3.05527	4.80146e-49	11q	Del	0	1
KCTD9	G4	1.10676	5.16908e-49	8p	Del	0	0
SLC39A14	G4	1.80055	3.98987e-48	8p	Del	0	0
INTS10	G4	0.818199	5.06968e-48	8p	Del	0	0
IKBKB	G4	1.01137	9.98949e-48	8p	Del	1	0
ADK	G4	1.06789	3.51498e-47	10q	Del	0	0
SCO1	G4	1.31496	1.38169e-46	17p	Del	0	0
BIN3	G4	0.844083	3.12273e-46	8p	Del	0	0
NOC3L	G4	0.969568	6.59115e-45	10q	Del	0	0
RPA1	G4	0.766426	9.20313e-44	17p	Del	0	0
RMDN1	G4	0.992601	1.60592e-43	8q	Del	0	0
SDC2	G4	2.16904	6.8618e-43	8q	Del	0	0
KLF6	G4	1.38981	1.13152e-42	10p	Del	1	0
GID4	G4	0.842225	3.27802e-42	17p	Del	0	0
RSU1	G4	1.19211	2.5852e-41	10p	Del	0	0
ACADVL	G4	1.16385	3.38558e-41	17p	Del	0	0
DPAGT1	G4	0.85626	9.51108e-40	11q	Del	0	0
TMEM220	G4	1.25402	1.88736e-39	17p	Del	0	0
FLII	G4	0.838296	5.3626e-39	17p	Del	0	0
NUDT13	G4	1.21677	5.5273e-39	10q	Del	0	0
ABR	G4	1.26311	3.60692e-38	17p	Del	0	0
CD44	G4	2.32261	5.09768e-38	11p	Del	0	1
KIAA1217	G4	2.304	5.95947e-38	10p	Del	0	0
RIPK2	G4	0.982857	7.37861e-38	8q	Del	0	0
OSGIN2	G4	1.54458	1.23532e-37	8q	Del	0	0
POLD4	G4	2.20073	2.73728e-37	11q	Del	0	0
MED11	G4	0.81515	3.66233e-37	17p	Del	0	0
ERLIN2	G4	0.956365	4.96672e-37	8p	Del	0	0
PHF23	G4	0.964135	5.60143e-37	17p	Del	0	0
KCNQ1OT1	G4	2.25831	8.69909e-37	11p	Del	0	0
ARFGEF1	G4	0.791619	8.97372e-37	8q	Del	0	0
DDIT4	G4	1.56797	1.37686e-36	10q	Del	0	0
PFN1	G4	1.84334	3.98776e-36	17p	Del	0	0
DPY19L4	G4	1.01453	5.57185e-36	8q	Del	0	0
PACSIN3	G4	2.00556	4.47215e-35	11p	Del	0	0
EXT1	G4	1.08909	1.4024e-34	8q	Del	1	0
ITGAE	G4	0.702677	2.37525e-34	17p	Del	0	0
EIF4A1	G4	0.825934	3.39318e-34	17p	Del	0	0
TAF10	G4	0.849615	5.56193e-34	11p	Del	0	0
HMBS	G4	0.645526	1.24266e-33	11q	Del	0	0
GABARAP	G4	0.587429	1.80044e-33	17p	Del	0	0
PPFIBP2	G4	2.009	3.07999e-33	11p	Del	0	0
SLC47A1	G4	2.17137	3.11312e-33	17p	Del	0	0
RNASEK	G4	0.755328	3.16027e-33	17p	Del	0	0
SIGIRR	G4	1.53136	6.29054e-33	11p	Del	0	0
SPAG7	G4	0.689445	1.48735e-32	17p	Del	0	0
PPP2R2A	G4	0.788649	1.71365e-32	8p	Del	0	0
TLCD2	G4	1.37139	2.50322e-32	17p	Del	0	0
UQCRB	G4	0.618447	3.06983e-32	8q	Del	0	0
CCDC86	G4	0.650985	3.4839e-32	11q	Del	0	0
TCIRG1	G4	2.50352	3.77931e-32	11q	Del	0	0
RRS1	G4	0.698379	4.719e-32	8q	Del	0	0
FUT10	G4	0.817485	6.03299e-32	8p	Del	0	0
YWHAE	G4	0.720584	1.47395e-31	17p	Del	1	0
MARVELD1	G4	1.2374	1.50435e-31	10q	Del	0	0
FNTA	G4	0.560342	1.90368e-31	8p	Del	0	0
PTDSS1	G4	0.82633	2.11339e-31	8q	Del	0	0
PDGFD	G4	1.83264	2.37923e-31	11q	Del	0	0
PFKP	G4	1.37413	3.55574e-31	10p	Del	0	0
CTSC	G4	1.71827	3.86663e-31	11q	Del	0	0
EXT2	G4	0.685361	4.60372e-31	11p	Del	1	0
PGAP2	G4	0.736775	7.67936e-31	11p	Del	0	0
ZNF706	G4	0.564569	8.76703e-31	8q	Del	0	0
DNMBP	G4	1.10822	2.81616e-30	10q	Del	0	0
TMEM64	G4	1.23952	7.86632e-30	8q	Del	0	0
NDRG1	G4	1.69853	8.3397e-30	8q	Del	1	0
PLAU	G4	1.97715	9.84472e-30	10q	Del	0	0
CASP4	G4	1.47541	1.08762e-29	11q	Del	0	0
GSDMD	G4	1.70692	1.14464e-29	8q	Del	0	0
ACCS	G4	1.87718	5.5263e-29	11p	Del	0	0
LACTB2	G4	0.941924	2.9635e-28	8q	Del	0	0
ALG8	G4	0.731064	4.39163e-28	11q	Del	0	0
BICC1	G4	1.86566	4.6813e-28	10q	Del	0	0
SLC43A1	G4	1.03781	5.47573e-28	11q	Del	0	0
SBF2-AS1	G4	1.48636	5.6723e-28	11p	Del	0	0
LRP4	G4	2.2596	6.39123e-28	11p	Del	0	0
AAMDC	G4	0.791652	7.23029e-28	11q	Del	0	0
RBPMS	G4	1.49622	7.8866e-28	8p	Del	0	0
CAT	G4	0.900491	1.31958e-27	11p	Del	0	1
SLC15A3	G4	1.39033	1.9485e-27	11q	Del	0	0
NSMAF	G4	0.752765	2.4024e-27	8q	Del	0	0
LRP5	G4	1.2126	2.45271e-27	11q	Del	0	0
ADM	G4	2.06963	2.97852e-27	11p	Del	0	0
PABPC1	G4	0.649452	4.98309e-27	8q	Del	1	0
DPP3	G4	0.780763	7.44506e-27	11q	Del	0	0
TMEM256	G4	0.918559	7.51616e-27	17p	Del	0	0
PTPMT1	G4	0.759878	9.27485e-27	11p	Del	0	0
ZNF395	G4	0.862089	1.44442e-26	8p	Del	0	0
