# Supplementary material for: Oncogene aberrations drive medulloblastoma progression, not initiation
Source: Nature. 2025 May 7;642(8069):1062–72. doi: 10.1038/s41586-025-08973-5 (PMC12222029; doi:10.1038/s41586-025-08973-5)
Supplement: Supplementary file 1 — Supplementary Tables 1–8. [file 41586_2025_8973_MOESM1_ESM.zip › 2024-01-00144D-s1/Supplementary Table 7.xlsx]

## Sheet: Supplementary Table 7
Gene	Block	Funictional unit	Additional info
SV2B	Tumor	Cells-of-origin	GC_diff_1
ESRRG	Tumor	Cells-of-origin	GC_diff_2
NCAM2	Tumor	Cells-of-origin	GC_diff_2
EOMES	Tumor	Cells-of-origin	UBC_defined
TRPC3	Tumor	Cells-of-origin	UBC_defined
PTPRO	Tumor	Cells-of-origin	UBC_defined
GRIA2	Tumor	Cells-of-origin	UBC_defined
GRM8	Tumor	Cells-of-origin	UBC_diff
ERBB4	Tumor	Cells-of-origin	UBC_diff
IGDCC3	Tumor	Cells-of-origin	UBC_diff
TMEM108	Tumor	Cells-of-origin	UBC_diff
SLC35F3	Tumor	Cells-of-origin	UBC_diff
LMX1A	Tumor	Cells-of-origin	UBC_diff
BMPR1B	Tumor	Cells-of-origin	UBC_diff
TUBB4A	Tumor	Cells-of-origin	GC_defined
GLRA1	Tumor	Cells-of-origin	GCP/UBCP
TMEM132D	Tumor	Cells-of-origin	GCP/UBCP
RIT2	Tumor	Cells-of-origin	GC_defined
KHDRBS2	Tumor	Cells-of-origin	GCP/UBCP,UBC_defined,UBC_diff
TLL1	Tumor	Cells-of-origin	GC_defined,GC_diff_2,UBC_defined
DRAXIN	Tumor	Cells-of-origin	GCP/UBCP,UBC_diff
FOXP2	Tumor	Cells-of-origin	NTZ_neuroblast
NNAT	Tumor	Cells-of-origin	UBC_diff, Purkinje
RALYL	Tumor	Cells-of-origin	GCP/UBCP,UBC_defined,UBC_diff, Purkinje
LHX9	Tumor	Cells-of-origin	NTZ_neuroblast
MEIS2	Tumor	Cells-of-origin	NTZ_neuroblast
LAMA2	Tumor	Tumor effects	General
DDX1	Tumor	Tumor effects	MYC/MYCN context
TRPM3	Tumor	Tumor effects	General
PTCH1	Tumor	Tumor effects	General
DIAPH3	Tumor	Tumor effects	General
MYCNOS	Tumor	Tumor effects	MYC/MYCN context
PBX3	Tumor	Tumor effects	MYC/MYCN context
CNTN2	Tumor	Tumor effects	General
RBFOX3	Tumor	Tumor effects	General
NRXN3	Tumor	Tumor effects	General
MKI67	Tumor	Tumor effects	Proliferation
TOP2A	Tumor	Tumor effects	Proliferation
GLI2	Tumor	Tumor effects	SHH-pathway
TTC39C	Tumor	Tumor effects	MYC/MYCN context
HHIP	Tumor	Tumor effects	MYC/MYCN context
SEMA6A	Tumor	Tumor effects	MYC/MYCN context
ASTN1	Tumor	Tumor effects	Migrating CGNPs
EIF4G3	Tumor	Tumor effects	MYC/MYCN context
EZH2	Tumor	Tumor effects	Differentiation
IGF1	Tumor	Tumor effects	astrocytes
GRIK1	Tumor	Tumor effects	MYC/MYCN context
GABRA5	Tumor	Tumor effects	G3 H3K27me3 loss
EPHA8	Tumor	Tumor effects	G3 H3K27me3 loss
TULP1	Tumor	Tumor effects	G3 H3K27me3 loss
MYC	Tumor	Tumor effects	G34 oncogogene
DCAF4	Tumor	Tumor effects	MYC/MYCN context
POU5F1B	Tumor	Tumor effects	MYC/MYCN context
PVT1	Tumor	Tumor effects	MYC/MYCN context
MYCN	Tumor	Tumor effects	MYC/MYCN context
GFI1	Tumor	Tumor effects	G34 oncogogene
GFI1B	Tumor	Tumor effects	G34 oncogogene
DDX31	Tumor	Tumor effects	G34 oncogogene
OTX2	Tumor	Tumor effects	G34 oncogogene
PRDM6	Tumor	Tumor effects	G34 oncogogene
SRC	Tumor	Tumor effects	G34 oncogogene
TNC	Normal	Cerebellum normal	astrocytes
AQP4	Normal	Cerebellum normal	astrocytes
NPAS3	Normal	Cerebellum normal	astrocytes
CD44	Normal	Cerebellum normal	astrocytes
CFAP44	Normal	Cerebellum normal	ependymal
FOXJ1	Normal	Cerebellum normal	ependymal
EPHA5	Normal	Cerebellum normal	Purkinje
HS6ST3	Normal	Cerebellum normal	Purkinje
GYPA	Normal	Cerebellum normal	erythroid
RHAG	Normal	Cerebellum normal	erythroid
EGFR	Normal	Cerebellum normal	glioblast
GPC5	Normal	Cerebellum normal	glioblast
COL1A2	Normal	Cerebellum normal	meningeal
DCN	Normal	Cerebellum normal	meningeal
IGFBP7	Normal	Cerebellum normal	mural/endoth
MIR4435-2HG	Normal	Cerebellum normal	mural/endoth
CNTNAP5	Normal	Cerebellum normal	noradrenergic
CA10	Normal	Cerebellum normal	noradrenergic
OLIG2	Normal	Cerebellum normal	oligodendrocyte
MOG	Normal	Cerebellum normal	oligodendrocyte
ZFHX3	Normal	Cerebellum normal	parabrachial
DSCAM	Normal	Cerebellum normal	parabrachial
NCKAP5	Normal	Cerebellum normal	progenitors
QKI	Normal	Cerebellum normal	progenitors
TMEM119	Normal	Immune	microglia
ITGAM	Normal	Immune	microglia
AIF1	Normal	Immune	microglia
PTPRC	Normal	Immune	Macrophages
CCR7	Normal	Immune	T-cell
CD4	Normal	Immune	T-cell
CD19	Normal	Immune	B-cell
CD37	Normal	Immune	B-cell
NCAM1	Normal	Immune	Dendritiic
CD83	Normal	Immune	Dendrititic
CD163	Normal	Immune	Macrophages
FCGR3A	Normal	Immune	Macrophages
CTLA4	Normal	Immune	Immune cells
CD69	Normal	Immune	Immune cells
CD14	Normal	Immune	Immune cells
