# Supplementary material for: Oncogene aberrations drive medulloblastoma progression, not initiation
Source: Nature. 2025 May 7;642(8069):1062–72. doi: 10.1038/s41586-025-08973-5 (PMC12222029; doi:10.1038/s41586-025-08973-5)
Supplement: Supplementary file 1 — Supplementary Tables 1–8. [file 41586_2025_8973_MOESM1_ESM.zip › 2024-01-00144D-s1/Supplementary Table 8.xlsx]

## Sheet: Supplementary Table 8
Sample ID	Tumor ID	Width	Height	Num.cells	Num trascripts (median)	Num genes (median)
MB165_W3A1	MB165	10720	17512	18596	151	23
MB183_W0A1	MB183	10720	12864	8765	84	22
MB249_W2A1	MB249	21440	21440	40634	78	20
MB249_W2A2	MB249	17152	15008	32760	79	21
MB177_W6A1	MB177	8576	10720	10117	96	22
MB177_W6A2	MB177	8676	10720	10097	105	22
MB129_A1-1	MB129	12864	10720	13562	116	24
MB129_A1-2	MB129	10720	10720	10023	83	22
MB294_C1-1	MB294	6432	10720	1476	65	19
MB272_A2-1	MB272	15008	12864	14082	86	24
MB272_A2-2	MB272	6432	6432	4379	88	25
MB292_B2-1	MB292	10720	12864	13243	62	19
MB292_B2-2	MB292	8675	8576	6896	78	19
MB292_B2-3	MB292	10720	8576	8900	69	20
MB91_C2-1	MB91	8675	8576	5287	71	20
MB110_D2-1	MB110	15008	10720	12615	70	19
MB110_D2-2	MB110	8576	8576	5948	91	21
N4059_22_A1-1	N4059_22	10720	15008	17221	53	19
N4059_22_A1-2	N4059_22	10720	8576	8147	67	21
INF_R_1237_B1-1	INF_R_1237	10720	10720	4728	17	8
INF_R_1237_B1-2	INF_R_1237	6432	10720	4029	38	14
INF_R_1237_B1-3	INF_R_1237	8576	10720	1642	14	7
INF_R_637_it1_prim_C1-1	INF_P_637	15008	15008	3259	29	12
MB110_D1-1	MB110	21440	10720	17195	77	20
MB272_relapse_A2-1	MB272_relapse	15008	8576	4724	88	15
INF_R_46_B2-1	INF_R_46	21440	23584	40725	96	23
MB294_C2-1	MB294	10720	8576	9635	81	22
MB294_C2-2	MB294	27872	10720	27640	62	18
INF_R_637_it1_relapse_D2-1	INF_R_637	19296	15008	13395	28	14
